# Supplementary material for: Characterization of the reproductive tract bacterial microbiota of virgin, mated, and blood-fed Aedes aegypti and Aedes albopictus females
Source: Parasit Vectors. 2021 Dec 1;14:592. doi: 10.1186/s13071-021-05093-7 (PMC8638121; doi:10.1186/s13071-021-05093-7)
Supplement: Supplementary file 1 — Additional file 1: Table S1. Tissue and control sample description, including relevant metadata and alpha-diversity estimators. [file 13071_2021_5093_MOESM1_ESM.xlsx]

## Sheet: Tissue samples
Sample code	Specie	Sex	Reproductive Status	Nutritional Status	Time point	Tissue	No. Sequences	Coverage	No. OTUs	Shannon Index	Pielou's Index
AeMaleGut	Ae. aegypti	Male	Virgin	Non-blood fed	0h	Gut	24367	0.999754	65	1.16356	0.278737
AeMaleURT	Ae. aegypti	Male	Virgin	Non-blood fed	0h	URT	20270	0.999852	59	0.567006	0.139056
AeMaleLRT	Ae. aegypti	Male	Virgin	Non-blood fed	0h	LRT	9096	0.99923	45	0.928225	0.243842
Ae0VirginGut	Ae. aegypti	Female	Virgin	Non-blood fed	0h	Gut	9697	0.998866	30	1.55017	0.455771
Ae0VirginURT	Ae. aegypti	Female	Virgin	Non-blood fed	0h	URT	21135	0.999811	91	3.99345	0.885296
Ae0VirginLRT	Ae. aegypti	Female	Virgin	Non-blood fed	0h	LRT	14753	0.999661	107	2.79333	0.597781
Ae24VirginGut	Ae. aegypti	Female	Virgin	Non-blood fed	24h	Gut	17246	0.999884	55	1.11009	0.277014
Ae24VirginURT	Ae. aegypti	Female	Virgin	Non-blood fed	24h	URT	25000	0.99888	996	5.21388	0.755225
Ae24VirginLRT	Ae. aegypti	Female	Virgin	Non-blood fed	24h	LRT	16901	0.998994	84	1.35388	0.30556
Ae48VirginGut	Ae. aegypti	Female	Virgin	Non-blood fed	48h	Gut	5771	0.999307	27	1.30654	0.396421
Ae48VirginURT	Ae. aegypti	Female	Virgin	Non-blood fed	48h	URT	25000	0.99984	63	2.14729	0.518277
Ae48VirginLRT	Ae. aegypti	Female	Virgin	Non-blood fed	48h	LRT	16021	0.999126	60	1.12476	0.274711
Ae72VirginGut	Ae. aegypti	Female	Virgin	Non-blood fed	72h	Gut	21900	0.999954	37	1.01568	0.28128
Ae72VirginURT	Ae. aegypti	Female	Virgin	Non-blood fed	72h	URT	20918	0.999952	85	3.35909	0.756101
Ae72VirginLRT	Ae. aegypti	Female	Virgin	Non-blood fed	72h	LRT	18911	0.999418	58	0.572318	0.14095
Ae0NBFGut	Ae. aegypti	Female	Mated	Non-blood fed	0h	Gut	13351	0.999775	25	0.829534	0.257709
Ae0NBFURT	Ae. aegypti	Female	Mated	Non-blood fed	0h	URT	2754	0.999274	23	1.38091	0.440413
Ae0NBFLRT	Ae. aegypti	Female	Mated	Non-blood fed	0h	LRT	24305	0.999671	85	1.17674	0.264872
Ae24NBFGut	Ae. aegypti	Female	Mated	Non-blood fed	24h	Gut	15876	1	21	0.919546	0.302033
Ae24NBFURT	Ae. aegypti	Female	Mated	Non-blood fed	24h	URT	2591	0.999228	30	1.76618	0.519283
Ae24NBFLRT	Ae. aegypti	Female	Mated	Non-blood fed	24h	LRT	25000	0.99964	93	0.787339	0.173706
Ae48NBFGut	Ae. aegypti	Female	Mated	Non-blood fed	48h	Gut	17141	0.999767	56	1.29206	0.32098
Ae48NBFLRT	Ae. aegypti	Female	Mated	Non-blood fed	48h	URT	3098	0.999677	34	1.97451	0.559929
Ae48NBFURT	Ae. aegypti	Female	Mated	Non-blood fed	48h	LRT	25000	0.9994	38	0.698136	0.191923
Ae72NBFGut	Ae. aegypti	Female	Mated	Non-blood fed	72h	Gut	12634	0.999763	12	0.816895	0.328743
Ae72NBFURT	Ae. aegypti	Female	Mated	Non-blood fed	72h	URT	2291	1	17	1.45835	0.514732
Ae72NBFLRT	Ae. aegypti	Female	Mated	Non-blood fed	72h	LRT	25000	0.99976	65	0.857701	0.205468
Ae24BFGut	Ae. aegypti	Female	Mated	Blood fed	24h	Gut	6400	0.998906	19	1.17566	0.399283
Ae24BFURT	Ae. aegypti	Female	Mated	Blood fed	24h	URT	25000	0.99984	55	1.05418	0.263064
Ae24BFLRT	Ae. aegypti	Female	Mated	Blood fed	24h	LRT	21507	0.999535	90	1.2138	0.269744
Ae48BFGut	Ae. aegypti	Female	Mated	Blood fed	48h	Gut	6572	0.999848	11	1.06638	0.444714
Ae48BFURT	Ae. aegypti	Female	Mated	Blood fed	48h	URT	2833	0.999647	12	1.25782	0.506186
Ae48BFLRT	Ae. aegypti	Female	Mated	Blood fed	48h	LRT	22283	0.999417	130	2.27837	0.468075
Ae72BFGut	Ae. aegypti	Female	Mated	Blood fed	72h	Gut	3182	1	24	1.99521	0.627809
Ae72BFURT	Ae. aegypti	Female	Mated	Blood fed	72h	URT	25000	1	54	0.851277	0.213407
Ae72BFLRT	Ae. aegypti	Female	Mated	Blood fed	72h	LRT	23188	0.999698	72	0.516886	0.120862
AlbMaleGut	Ae. albopictus	Male	Virgin	Non-blood fed	0h	Gut	21982	0.999864	58	1.74214	0.429052
AlbMaleURT	Ae. albopictus	Male	Virgin	Non-blood fed	0h	URT	21798	0.999633	19	0.455305	0.154632
AlbMaleLRT	Ae. albopictus	Male	Virgin	Non-blood fed	0h	LRT	16778	0.999821	55	0.986522	0.246179
Alb0VirginGut	Ae. albopictus	Female	Virgin	Non-blood fed	0h	Gut	7113	0.999297	35	1.68995	0.475325
Alb0VirginURT	Ae. albopictus	Female	Virgin	Non-blood fed	0h	URT	25000	1	7	0.697604	0.358498
Alb0VirginLRT	Ae. albopictus	Female	Virgin	Non-blood fed	0h	LRT	12739	0.999451	68	0.862148	0.204324
Alb24VirginGut	Ae. albopictus	Female	Virgin	Non-blood fed	24h	Gut	19348	0.999793	138	3.46155	0.70253
Alb24VirginURT	Ae. albopictus	Female	Virgin	Non-blood fed	24h	URT	24650	0.999797	11	0.709055	0.295699
Alb24VirginLRT	Ae. albopictus	Female	Virgin	Non-blood fed	24h	LRT	6116	0.998855	66	1.74674	0.416918
Alb48VirginGut	Ae. albopictus	Female	Virgin	Non-blood fed	48h	Gut	3715	0.998923	22	1.40597	0.454852
Alb48VirginURT	Ae. albopictus	Female	Virgin	Non-blood fed	48h	URT	24503	0.999959	8	0.724123	0.34823
Alb48VirginLRT	Ae. albopictus	Female	Virgin	Non-blood fed	48h	LRT	16540	0.999758	84	1.5308	0.345489
Alb72VirginGut	Ae. albopictus	Female	Virgin	Non-blood fed	72h	Gut	16555	0.999698	20	0.322429	0.107629
Alb72VirginURT	Ae. albopictus	Female	Virgin	Non-blood fed	72h	URT	24604	0.999959	10	0.729702	0.316906
Alb72VirginLRT	Ae. albopictus	Female	Virgin	Non-blood fed	72h	LRT	19001	0.999789	44	0.968819	0.256018
Alb0NBFGut	Ae. albopictus	Female	Mated	Non-blood fed	0h	Gut	3886	0.999228	30	1.8041	0.53043
Alb0NBFURT	Ae. albopictus	Female	Mated	Non-blood fed	0h	URT	24377	0.999918	12	0.733331	0.295114
Alb0NBFLRT	Ae. albopictus	Female	Mated	Non-blood fed	0h	LRT	23795	0.999748	49	0.445631	0.114505
Alb24NBFGut	Ae. albopictus	Female	Mated	Non-blood fed	24h	Gut	7345	0.999728	20	1.55076	0.517656
Alb24NBFURT	Ae. albopictus	Female	Mated	Non-blood fed	24h	URT	25000	0.99988	9	0.77894	0.354511
Alb24NBFLRT	Ae. albopictus	Female	Mated	Non-blood fed	24h	LRT	16356	0.999511	115	1.80098	0.379558
Alb48NBFGut	Ae. albopictus	Female	Mated	Non-blood fed	48h	Gut	25000	0.99988	16	0.372183	0.134237
Alb48NBFURT	Ae. albopictus	Female	Mated	Non-blood fed	48h	URT	25000	1	6	0.771032	0.430321
Alb48NBFLRT	Ae. albopictus	Female	Mated	Non-blood fed	48h	LRT	4336	0.998847	54	2.24702	0.563306
Alb72NBFGut	Ae. albopictus	Female	Mated	Non-blood fed	72h	Gut	14409	0.999653	30	1.36267	0.400643
Alb72NBFURT	Ae. albopictus	Female	Mated	Non-blood fed	72h	URT	24970	0.99988	9	0.751571	0.342055
Alb72NBFLRT	Ae. albopictus	Female	Mated	Non-blood fed	72h	LRT	12300	0.998862	55	0.73518	0.183459
Alb24BFGut	Ae. albopictus	Female	Mated	Blood fed	24h	Gut	17659	0.99983	11	0.234384	0.097746
Alb24BFURT	Ae. albopictus	Female	Mated	Blood fed	24h	URT	24462	1	11	0.872594	0.3639
Alb24BFLRT	Ae. albopictus	Female	Mated	Blood fed	24h	LRT	6553	0.998627	80	2.04723	0.467187
Alb48BFGut	Ae. albopictus	Female	Mated	Blood fed	48h	Gut	16253	0.999569	16	0.345773	0.124711
Alb48BFURT	Ae. albopictus	Female	Mated	Blood fed	48h	URT	24189	0.999959	16	0.83451	0.300986
Alb48BFLRT	Ae. albopictus	Female	Mated	Blood fed	48h	LRT	8815	0.998752	42	1.41234	0.377867
Alb72BFGut	Ae. albopictus	Female	Mated	Blood fed	72h	Gut	4570	1	15	1.63097	0.602266
Alb72BFURT	Ae. albopictus	Female	Mated	Blood fed	72h	URT	24451	1	9	0.666325	0.303258
Alb72BFLRT	Ae. albopictus	Female	Mated	Blood fed	72h	LRT	10404	0.999519	62	1.36559	0.33088

## Sheet: Controls
Sample Code	Description	No. OTUs	No. Sequences	Coverage	Shannon Index	Pielou's Index
AeMale	Male Ae. aegypti whole-body (3 individuals)	24	21827	0.999863	27	0.257602
AeFemale	Female Ae. aegypti whole-body (3 individuals)	39	13611	0.999853	39.5	0.515186
AeWaterPre	Ae. aegypti larvae water from hatching day (1.5 mL)	120	21893	0.99863	147.188	0.424599
AeWaterPos	Ae. aegypti larvae water from last pupae day (1.5 mL)	128	25000	0.99932	132.387	0.562047
AeSugarPre	Ae. aegypti 10% sucrose from first day in the single-sex cage (1.5 mL)	211	18645	0.999517	213.769	0.684423
AeSugarPos	Ae. aegypti 10% sucrose from last day in the single-sex cage (1.5 mL)	148	23485	0.99868	170.143	0.517421
AlbMale	Male Ae. Albopictus whole-body (3 individuals)	47	17918	0.999777	49	0.519612
AlbFemale	Female Ae. Albopictus whole-body (3 individuals)	19	25000	0.9998	21	0.156887
AlbWaterPre	Ae. albopictuslarvae water from hatching day (1.5 mL)	232	23700	0.998481	271.375	0.687002
AlbWaterPos	Ae. albopictuslarvae water from last pupae day (1.5 mL)	154	25000	0.99856	174.323	0.622282
AlbSugarPre	Ae. albopictus 10% sucrose from first day in the single-sex cage (1.5 mL)	217	24379	0.998359	254.143	0.669039
AlbSugarPos	Ae. albopictus 10% sucrose from last day in the single-sex cage (1.5 mL)	127	18740	0.998773	135.433	0.547691
FishFood	Fish food for larvae feeding (200 mg)	199	25000	0.99996	199	0.551791
PBS	1X PBS used for insect dissection (1.5 mL)	158	10353	0.999517	160.5	0.825797
DNAExtraction1	DNA extraction reagents - Extraction day 1	360	23331	0.999529	363.235	0.728508
DNAExtraction2	DNA extraction reagents - Extraction day 2	96	7936	0.999874	96	0.745278
DNAExtraction3	DNA extraction reagents - Extraction day 3	83	3430	0.998251	86	0.621494
DNAExtraction4	DNA extraction reagents - Extraction day 4	61	3074	0.99512	69.0769	0.353105
DNAExtraction5	DNA extraction reagents - Extraction day 5	33	2131	0.994838	40.8571	0.314595
