# Supplementary material for: Characterization of the reproductive tract bacterial microbiota of virgin, mated, and blood-fed Aedes aegypti and Aedes albopictus females
Source: Parasit Vectors. 2021 Dec 1;14:592. doi: 10.1186/s13071-021-05093-7 (PMC8638121; doi:10.1186/s13071-021-05093-7)
Supplement: Supplementary file 3 — Additional file 3: Table S2. Relative abundance for the most abundant OTUs. The 11 most abundant OTUs are shown, with those outside this group represented in the “other OTUs” category. In black, the average abundance for each sample type at all time points. [file 13071_2021_5093_MOESM3_ESM.xlsx]

## Sheet: Relative abundace
	Sample	Asaia	Wolbachia OTU1	Enterobacter	Wolbachia OTU2	Chryseobacterium	Serratia	Pseudomonas	Acinetobacter	Staphylococcus	Raoultella	Enterococcus	Other OTUs
Tissue samples	Ae0VirginGut	1.09312	0	17.3559	0	1.73249	43.2299	0	0	0	23.4712	0	13.1175
	Ae24VirginGut	78.4762	0	4.44741	0	0.0463876	1.09591	0.144961	0.284124	0.173953	0.96834	0	14.3628
	Ae48VirginGut	19.6846	0	1.62883	0	0	62.4502	0	0.103968	0	7.0525	0	9.07988
	Ae72VirginGut	18.5388	0.00456621	0.47032	0	72.0731	2.20548	0	0	0.109589	1.68037	0	4.91781
	AeVirginGut	29.4482	0.00114155	5.97561	0	18.463	27.2454	0.0362403	0.097023	0.0708856	8.2931	0	10.3695
	Ae0NBFGut	5.27301	0	3.5503	0	76.7583	13.2125	0	0	0	0.112351	0	1.09355
	Ae24NBFGut	14.2605	0	5.12724	0	1.00151	0.346435	75.3149	0	1.62509	0.409423	0	1.91484
	Ae48NBFGut	23.8668	0	7.02409	0	0	1.93104	58.9989	0	0.157517	4.9472	0	3.0745
	Ae72NBFGut	1.48805	0	62.2764	0	0.00791515	0.561976	1.13187	0	0	34.3913	0	0.142473
	AeNBFGut	11.2221	0	19.4945	0	19.4419	4.01299	33.8614	0	0.445653	9.96508	0	1.55634
	Ae24BFGut	0.265625	0	53.9062	0	0	30.2188	0.015625	0	0	10.4531	0	5.14062
	Ae48BFGut	1.12599	0	27.5563	0	0	61.199	0.532562	0	0	2.29763	0	7.2885
	Ae72BFGut	0.754243	0	29.9811	0	0	13.1678	28.0013	0	2.2313	11.3765	0	14.4877
	AeBFGut	0.715286	0	37.1479	0	0	34.8619	9.51648	0	0.743767	8.04241	0	8.97229
	Ae0MaleGut	65.8678	0	0.242131	0	0	0.336521	0.127221	0.0574548	0.455534	0.184676	0	32.7287
	Ae0VirginURT	0	0	3.70949	0.00473149	0	0.018926	0	0	7.16347	0	0	89.1034
	Ae48VirginURT	0.056	0	2.036	0	0	0.144	0	0	15.52	0	47.872	34.372
	Ae72VirginURT	0.597571	0	2.28511	0	20.8337	0.262931	0	0	4.86662	0.124295	0	71.0297
	AeVirginURT	0.217857	0	2.67687	0.00157716	6.94458	0.141952	0	0	9.18336	0.0414316	15.9573	64.835
	Ae0NBFURT	0.617284	0	49.1285	0	0	34.3137	0.472041	0	0.798838	7.22585	0	7.44372
	Ae24NBFURT	0.617522	0.231571	45.4651	0	0	23.7746	14.4346	0.501737	0.617522	0	0	14.3574
	Ae48NBFURT	0.258231	0	39.2834	0	0	26.856	10.3292	0	1.00065	5.42285	0	16.8496
	Ae72NBFURT	1.26582	0	52.3789	0	0	28.5901	4.8014	0	2.18245	1.83326	0	8.94806
	AeNBFURT	0.689715	0.0578927	46.564	0	0	28.3836	7.50932	0.125434	1.14986	3.62049	0	11.8997
	Ae24BFURT	0.896	0	46.284	0	0	48.072	0.008	0	0.452	0.128	0	4.16
	Ae48BFURT	1.23544	0	55.3477	0	0	22.3085	14.084	0	0.0352983	0.917755	0	6.0713
	Ae72BFURT	0.036	0	0.736	0.02	0	0.016	0.884	74.612	20.388	0.076	0	3.232
	AeBFURT	0.72248	0	34.1226	0.00666667	0	23.4655	4.992	24.8707	6.95843	0.373918	0	4.48777
	Ae0MaleURT	91.11	0	1.26295	0	0	1.79082	0.27627	0	0.414406	0.108535	0	5.037
	Ae0VirginLRT	37.1992	0.00677828	5.89711	0	4.494	0.996408	0.582932	0	1.14553	0.23724	0	49.4408
	Ae24VirginLRT	69.9663	0.029584	2.61523	0.0828353	0.27809	9.21839	0.0710017	0	0.094669	0	0	17.6439
	Ae48VirginLRT	64.534	0	2.69022	0	24.4117	1.81012	0.0374508	0	0.031209	0	0	6.48524
	Ae72VirginLRT	88.467	0	1.8825	0.0370155	0.692719	5.6951	0.0105759	0.0264396	0.0370155	0.0211517	0	3.13045
	AeVirginLRT	65.0416	0.00909058	3.27126	0.0299627	7.46913	4.43	0.17549	0.00660991	0.327106	0.0645979	0	19.1751
	Ae0NBFLRT	42.1395	0	0.193376	0	49.7922	1.50586	0.0658301	0.00411438	0.0740588	0.0288007	0	6.19626
	Ae24NBFLRT	87.948	0.004	0.304	0	0.924	0.124	0.308	0	0.196	0	0	10.192
	Ae48NBFLRT	69.468	0	29.2	0	0.44	0.464	0	0	0.036	0	0	0.392
	Ae72NBFLRT	80.588	0.008	1.18	0	10.868	0.152	0.132	0	0.368	0	0	6.704
	AeNBFLRT	70.0359	0.003	7.71934	0	15.5061	0.561466	0.126458	0.00102859	0.168515	0.00720016	0	5.87106
	Ae24BFLRT	58.1857	0	0.897382	0.0511461	32.9428	0.404519	0.320826	0	0.274329	0.0371972	0	6.88613
	Ae48BFLRT	28.4746	0	0.655208	0	0	2.25733	0.547503	0	0.116681	0.116681	0	67.832
	Ae72BFLRT	92.5608	0	0.30188	0	0	0.767638	0.254442	0	0.155253	0	0	5.95998
	AeBFLRT	59.7404	0	0.618157	0.0170487	10.9809	1.14316	0.374257	0	0.182088	0.0512927	0	26.8927
	Ae0MaleLRT	76.825	0	10.2682	0.0769569	0	7.77265	0.131926	0	0.494723	1.66007	0	2.77045
	Alb0VirginGut	54.295	1.34964	13.9604	0	0	11.3876	0.0281175	0	0.309293	0.33741	0	18.3326
	Alb24VirginGut	11.5257	12.177	1.64875	14.1978	0	1.37999	0	0	14.2857	0	0	44.785
	Alb48VirginGut	3.44549	19.5693	43.9031	0.13459	0	28.0215	2.20727	0	0.0538358	0.699865	0	1.96501
	Alb72VirginGut	2.57928	0.205376	94.2978	0.0241619	0	0.38055	0.271821	0	0	1.10541	0	1.13561
	AlbVirginGut	17.9614	8.32533	38.4525	3.58915	0	10.2924	0.626802	0	3.66221	0.535671	0	16.5546
	Alb0NBFGut	36.5672	2.36747	24.3695	0	0	16.0576	0.0772002	0	0	0.463201	0	20.0978
	Alb24NBFGut	39.8911	11.5861	16.5827	0.422056	0	24.6698	0.122532	0	0.23145	4.92852	0.0816882	1.484
	Alb48NBFGut	3.852	3.084	92.068	0.036	0	0.364	0.264	0	0.012	0.164	0	0.156
	Alb72NBFGut	45.881	21.0493	25.6715	0.0485807	0	2.94955	0.728711	0	0.0138802	0.340065	0	3.31737
	AlbNBFGut	31.5478	9.52173	39.6729	0.126659	0	11.0103	0.298111	0	0.0643325	1.47395	0.0204221	6.26379
	Alb24BFGut	0.277479	0	95.7642	0	0	1.75548	0	0	0	1.54029	0	0.662552
	Alb48BFGut	1.65508	0.00615271	93.2689	0.0246108	0	2.15345	0	0	0	1.75352	0	1.13825
	Alb72BFGut	21.8162	6.95842	20.8096	2.38512	0	39.9125	2.82276	0	0	3.01969	0	2.27571
	AlbBFGut	7.91625	2.32153	69.9476	0.803244	0	14.6071	0.940919	0	0	2.1045	0	1.35884
	Alb0MaleGut	43.6448	17.0139	1.13729	0.00454918	0.0955327	0.0818852	0.454918	0	0.250205	0.0591393	0	37.2578
	Alb0VirginURT	0	54.028	0.024	45.884	0	0.008	0	0	0	0	0	0.056
	Alb24VirginURT	0	48.3895	0.0649087	51.4077	0	0.0730223	0	0	0.0040568	0	0	0.0608519
	Alb48VirginURT	0	48.2676	0.138759	51.2509	0	0.314247	0	0	0	0	0	0.0285679
	Alb72VirginURT	0.0406438	49.0124	0.0934807	50.4552	0	0.312957	0	0	0.0162575	0	0	0.0690945
	AlbVirginURT	0.0101609	49.9243	0.080287	49.7494	0	0.177057	0	0	0.00507858	0	0	0.0536286
	Alb0NBFURT	0	53.0787	0.151782	46.2895	0	0.348689	0	0	0.00410223	0	0	0.127169
	Alb24NBFURT	0.024	50.372	1.596	47.82	0	0.168	0	0	0	0	0	0.02
	Alb48NBFURT	0.016	46.932	1.356	51.464	0	0.224	0	0.008	0	0	0	0
	Alb72NBFURT	0	47.525	1.06127	51.3256	0	0.0360433	0.00400481	0	0.0120144	0	0	0.0360433
	AlbNBFURT	0.01	49.4769	1.04126	49.2248	0	0.194183	0.0010012	0.002	0.00402916	0	0	0.0458031
	Alb24BFURT	0.0286158	43.9294	2.37102	52.0399	0	0	0	0	0	0	0	1.6311
	Alb48BFURT	0	56.0131	2.58382	40.6879	0	0.272851	0.0289388	0	0.0330729	0.0206706	0	0.359668
	Alb72BFURT	0.065437	65.5556	0.0817962	34.1418	0	0.0122694	0	0	0	0	0	0.143143
	AlbBFURT	0.0313509	55.166	1.67888	42.2899	0	0.0950402	0.00964626	0	0.0110243	0.00689018	0	0.711304
	Alb0MaleURT	0	89.3798	2.66079	5.52803	0	2.30755	0.00458758	0	0	0.0183503	0	0.100927
	Alb0VirginLRT	82.0865	4.11335	6.48403	0.227647	0	3.40686	0.133448	0.0392495	0.306146	0.0784991	0	3.12426
	Alb24VirginLRT	55.9353	2.12557	15.3205	0.735775	5.21583	9.17266	0.572269	0	0.654022	0.163506	0	10.1046
	Alb48VirginLRT	71.0036	2.29746	3.71221	0.235792	0.145103	6.07013	3.33736	0	0.586457	0	0	12.6119
	Alb72VirginLRT	81.5062	2.35251	2.32093	0.331561	0	1.74728	1.81569	0	0.0368402	1.32625	0	8.56271
	AlbVirginLRT	72.6329	2.72222	6.95941	0.382694	1.34023	5.09923	1.46469	0.00981239	0.395866	0.392063	0	8.60087
	Alb0NBFLRT	91.9521	2.4543	0.189115	0.52532	0	0.159697	0.134482	0	0	0	0	4.585
	Alb24NBFLRT	62.766	7.39178	4.01076	8.95084	0.110051	1.01492	1.18	0	1.4429	0.0489117	0	13.0839
	Alb48NBFLRT	21.5175	10.3782	30.3044	6.619	0	14.3681	2.46771	0	1.1762	1.59133	0.369004	11.2085
	Alb72NBFLRT	84.6098	3.95122	5.21951	0.252033	0	2.5935	0.0487805	0.00813008	0.252033	0.0243902	0	3.04065
	AlbNBFLRT	65.2113	6.04388	9.93095	4.0868	0.0275128	4.53405	0.957742	0.00203252	0.717782	0.416158	0.0922509	7.9795
	Alb24BFLRT	39.4934	4.91378	27.6972	2.92996	0	8.92721	0.625668	0	2.0296	0.0763009	0	13.3069
	Alb48BFLRT	52.5922	1.96256	11.7981	24.2655	0	5.25241	0.23823	0	0.204197	0.884855	0	2.80204
	Alb72BFLRT	68.1949	5.58439	10.4864	2.84506	0	5.594	0.394079	0.0865052	0.288351	1.01884	0	5.5075
	AlbBFLRT	53.4268	4.15358	16.6606	10.0135	0	6.59121	0.419326	0.0288351	0.840718	0.659998	0	7.20547
	Alb0MaleLRT	81.6426	4.15425	1.97282	0.143044	0	4.01121	0.792705	0	0.429133	0.405293	0	6.44892
Control samples	AeFemale	5.91	0	10.83	0	0.18	20.15	0	0	0	27.55	0	35.38
	AeMale	23.72	0	0.71	0	0	1.15	0	0	0	1.17	0	73.25
	AlbFemale	0.81	5.18	89.84	3.1	0	0.01	0	0	0	0	0	1.06
	AlbMale	36.91	13.76	8.22	1.71	0.04	0.9	0.16	0.09	0.11	0.42	0	37.68
	AeWaterPre	0.05	0.02	5.85	0.01	0.01	0.53	0.2	0.45	0.03	0.04	0	92.81
	AeWaterPos	0	0	3.02	0	0.01	0.03	0	0	0	0	0	96.94
	AlbWaterPre	0.02	0	1.91	0	0	0.03	0.03	0.05	0.08	0.02	0	97.86
	AlbWaterPos	0.01	0	1.77	0	0	0	0	0	0	0	0	98.22
	AeSugarPre	0.73	0.15	2.28	0.42	0.17	1.94	3.34	0.04	0.95	0	0.09	89.89
	AeSugarPos	36.76	0	7.12	0	0.01	0.18	0.77	0.02	0.01	13.77	0	41.36
	AlbSugarPre	0.02	0.01	0.16	0	0	0.25	0.37	0	0.42	0	0	98.77
	AlbSugarPos	26.31	0	7.41	0	0.06	1.08	1.15	0.08	0	0.47	0	63.44
	FishFood	0	0	0.04	0.01	0.12	0.02	0.18	0	0.14	0.13	0	99.36
