# Supplementary material for: Characterization of the reproductive tract bacterial microbiota of virgin, mated, and blood-fed Aedes aegypti and Aedes albopictus females
Source: Parasit Vectors. 2021 Dec 1;14:592. doi: 10.1186/s13071-021-05093-7 (PMC8638121; doi:10.1186/s13071-021-05093-7)
Supplement: Supplementary file 6 — Additional file 6: Table S3. Predicted metabolic pathways with a significant change in their abundance according to the comparison group (virgin vs. mated; mated NBF vs. mated BF). Summary of the results in the first sheet with the results for each group organized according to their code. [file 13071_2021_5093_MOESM6_ESM.xlsx]

## Sheet: Comparisons description
Virgin vs. NBF URT
Treatment 1	Treatment 2	Code Comparison	# Pathways
Ae48VirginURT	Ae48NBFURT	A	89
Ae72VirginURT	Ae72NBFURT	B	48
Alb24VirginURT	Alb24NBFURT	C	79
Alb72VirginURT	Alb72NBFURT	D	9
		TOTAL	225
Virgin vs. NBF LRT
Treatment 1	Treatment 2	Code Comparison	# Pathways
Ae24VirginLRT	Ae24NBFLRT	E	31
Ae72VirginLRT	Ae72NBFLRT	F	14
Alb24VirginLRT	Alb24NBFLRT	G	14
Alb72Virgin LRT	Alb72BFLRT	H	27
		TOTAL	86
NBF vs. BF URT
Treatment 1	Treatment 2	Code Comparison	# Pathways
Ae24NBFURT	Ae24BFURT	I	44
Ae72NBFURT	Ae72BFURT	J	92
Alb24NBFURT	Alb24BFURT	K	2
Alb72NBFURT	Alb72BFURT	L	48
		TOTAL	186
NBF vs. BF LRT
Treatment 1	Treatment 2	Code Comparison	# Pathways
Ae24NBFLRT	Ae24BFLRT	M	17
Ae72NBFLRT	Ae72BFLRT	N	33
Alb24NBFLRT	Alb24BFLRT	O	31
Alb72NBFLRT	Alb72BFLRT	P	3
		TOTAL	84

## Sheet: A_AeVirgin48_Ae48NBF_URT
Pathway	Pathway name	Superclass	logFC	logCPM	p-value	FDR	sig
PWY-6470	Peptidoglycan biosynthesis V (?-lactam resistance)	Biosynthesis - Detoxification	17.3395	11.7257	9.5e-216	3.3e-213	yes
PWY-7332	Superpathway of UDP-N-acetylglucosamine-derived O-antigen building blocks biosynthesis	Biosynthesis	14.279	8.66657	8.43e-126	1.95e-124	yes
PWY-7391	Isoprene biosynthesis II (engineered)	Biosynthesis	13.495	7.88369	6.43e-104	1.01e-102	yes
PWY-6749	CMP-legionaminate biosynthesis I	Biosynthesis	11.0513	7.30685	1.87e-88	2.32e-87	yes
P261-PWY	Coenzyme M biosynthesis I	Biosynthesis	9.86887	4.29165	6.02e-26	1.65e-25	yes
PWY-5677	Succinate fermentation to butanoate	Generation of Precursor Metabolites and Energy	9.6443	6.2731	6.92e-63	5.34e-62	yes
TEICHOICACID-PWY	Poly(glycerol phosphate) wall teichoic acid biosynthesis	Biosynthesis	8.96543	11.2024	4.41e-172	5.1e-170	yes
LACTOSECAT-PWY	Lactose and galactose degradation I	Degradation/Utilization/Assimilation	8.80957	11.3023	6.23e-172	5.4e-170	yes
PWY-6507	4-deoxy-L-threo-hex-4-enopyranuronate degradation	Degradation/Utilization/Assimilation	8.61085	11.516	9.84e-172	6.83e-170	yes
PWY-6906	Chitin derivatives degradation	Degradation/Utilization/Assimilation	8.56329	3.04561	1.17e-12	2.3e-12	yes
PWY-922	Mevalonate pathway I (eukaryotes and bacteria)	Biosynthesis	8.54607	11.8448	4.56e-175	7.92e-173	yes
P125-PWY	Superpathway of (R,R)-butanediol biosynthesis	Biosynthesis	8.53436	10.541	3.61e-155	1.39e-153	yes
PWY-6588	Pyruvate fermentation to acetone	Generation of Precursor Metabolites and Energy	8.44443	8.21904	1.29e-106	2.14e-105	yes
PWY-4984	Urea cycle	Degradation/Utilization/Assimilation	8.35595	10.9371	2.46e-159	1.07e-157	yes
PWY-6397	Mycolyl-arabinogalactan-peptidoglycan complex biosynthesis	Biosynthesis	8.10964	6.01915	2.86e-55	1.63e-54	yes
PWY-5910	Superpathway of geranylgeranyldiphosphate biosynthesis I (via mevalonate)	Biosynthesis	8.109	11.854	6.51e-167	3.76e-165	yes
PWY-2941	L-lysine biosynthesis II	Biosynthesis	8.06855	11.3256	1.82e-160	9.02e-159	yes
PWY-5265	Peptidoglycan biosynthesis II (Staphylococci)	Biosynthesis	7.6199	11.5708	1.57e-154	5.43e-153	yes
ARGORNPROST-PWY	L-arginine degradation (Stickland reaction)	Degradation/Utilization/Assimilation	7.30391	11.2519	4.57e-145	1.44e-143	yes
PWY-6396	Superpathway of 2,3-butanediol biosynthesis	Biosynthesis	7.21965	10.6398	3.13e-137	8.35e-136	yes
PWY-5022	4-aminobutanoate degradation V	Degradation/Utilization/Assimilation - Generation of Precursor Metabolites and Energy	7.12756	10.3219	1.12e-131	2.77e-130	yes
PWY-7446	Sulfoquinovose degradation I	Degradation/Utilization/Assimilation	7.05511	4.77815	1.95e-31	6.84e-31	yes
CENTFERM-PWY	Pyruvate fermentation to butanoate	Generation of Precursor Metabolites and Energy	7.03764	8.77052	2.24e-107	3.89e-106	yes
PWY-6629	Superpathway of L-tryptophan biosynthesis	Biosynthesis	7.02064	8.16494	1.99e-95	2.65e-94	yes
PWY-6590	Superpathway of Clostridium acetobutylicum acidogenic fermentation	Generation of Precursor Metabolites and Energy	6.99479	9.08796	4.33e-112	7.91e-111	yes
PWY-6471	Peptidoglycan biosynthesis IV (Enterococcus faecium)	Biosynthesis - Detoxification	6.83841	11.8818	2.41e-139	6.96e-138	yes
PWY-6565	Superpathway of polyamine biosynthesis III	Biosynthesis	6.80245	1.51907	0.000187	0.000282126	yes
PWY-5430	meta cleavage pathway of aromatic compounds	Degradation/Utilization/Assimilation	6.58446	1.3514	0.000667207	0.000968706	yes
PWY-7371	1,4-dihydroxy-6-naphthoate biosynthesis II	Biosynthesis	6.39333	4.48903	6.6e-27	1.82e-26	yes
PWY-6263	Superpathway of menaquinol-8 biosynthesis II	Biosynthesis	6.35741	5.9231	8.68e-49	4.31e-48	yes
P42-PWY	Incomplete reductive TCA cycle	Degradation/Utilization/Assimilation	6.07553	11.1512	2.97e-117	5.72e-116	yes
P164-PWY	Purine nucleobases degradation I (anaerobic)	Degradation/Utilization/Assimilation - Generation of Precursor Metabolites and Energy	6.04828	4.94625	1.33e-32	4.7e-32	yes
PWY1G-0	Mycothiol biosynthesis	Biosynthesis	6.03246	6.57051	6.87e-59	4.33e-58	yes
PWY-7003	Glycerol degradation to butanol	Generation of Precursor Metabolites and Energy	5.9773	7.33304	2.15e-71	1.82e-70	yes
PWY-5005	Biotin biosynthesis II	Biosynthesis	5.94097	7.64298	2.47e-76	2.31e-75	yes
PWY-7616	Methanol oxidation to carbon dioxide	Degradation/Utilization/Assimilation - Detoxification	5.92154	6.60751	9.48e-59	5.87e-58	yes
LPSSYN-PWY	Superpathway of lipopolysaccharide biosynthesis	Biosynthesis	5.90772	5.91979	1.74e-47	8.39e-47	yes
METHYLGALLATE-DEGRADATION-PWY	Methylgallate degradation	Degradation/Utilization/Assimilation	5.74588	4.15781	4.11e-21	9.76e-21	yes
GALLATE-DEGRADATION-I-PWY	Gallate degradation II	Degradation/Utilization/Assimilation	5.72391	3.84783	1.28e-18	2.77e-18	yes
PWY-7007	Methyl ketone biosynthesis (engineered)	Generation of Precursor Metabolites and Energy	5.71104	7.26422	5.21e-68	4.3e-67	yes
PWY-4361	S-methyl-5-thio-?-D-ribose 1-phosphate degradation I	Biosynthesis - Degradation/Utilization/Assimilation	5.49956	6.89179	2.94e-60	2.08e-59	yes
P163-PWY	L-lysine fermentation to acetate and butanoate	Degradation/Utilization/Assimilation - Generation of Precursor Metabolites and Energy	5.10915	5.71956	4.35e-40	1.8e-39	yes
PWY0-42	2-methylcitrate cycle I	Degradation/Utilization/Assimilation	5.10483	7.05463	4.53e-59	3.03e-58	yes
PWY490-3	Nitrate reduction VI (assimilatory)	Degradation/Utilization/Assimilation	5.02797	6.62233	3.49e-52	1.92e-51	yes
PWY-6383	mono-trans, poly-cis decaprenyl phosphate biosynthesis	Biosynthesis	5.01244	7.50482	3.31e-64	2.67e-63	yes
GOLPDLCAT-PWY	Superpathway of glycerol degradation to 1,3-propanediol	Degradation/Utilization/Assimilation	4.88801	5.88338	1.11e-40	4.69e-40	yes
PWY-5419	Catechol degradation to 2-hydroxypentadienoate II	Degradation/Utilization/Assimilation	4.86131	4.8373	3.3e-27	9.22e-27	yes
PWY-7431	Aromatic biogenic amine degradation (bacteria)	Degradation/Utilization/Assimilation	4.81991	7.54799	4.63e-62	3.42e-61	yes
PWY-5304	Superpathway of sulfur oxidation (Acidianus ambivalens)	Degradation/Utilization/Assimilation	4.76968	10.0192	6.27e-81	6.59e-80	yes
PWY-5747	2-methylcitrate cycle II	Degradation/Utilization/Assimilation	4.75791	6.95311	6.34e-54	3.55e-53	yes
P23-PWY	Reductive TCA cycle I	Degradation/Utilization/Assimilation	4.48319	9.59441	1.26e-72	1.09e-71	yes
PWY-5420	Catechol degradation II (meta-cleavage pathway)	Degradation/Utilization/Assimilation	4.40191	5.18158	6.47e-29	2.02e-28	yes
POLYAMINSYN3-PWY	Superpathway of polyamine biosynthesis II	Biosynthesis	4.3141	5.30618	1.68e-29	5.39e-29	yes
PWY-5676	Acetyl-CoA fermentation to butanoate II	Generation of Precursor Metabolites and Energy	4.15094	8.03673	3.47e-56	2.07e-55	yes
PWY-7094	Fatty acid salvage	Biosynthesis	4.04989	8.76864	3.74e-59	2.54e-58	yes
DENITRIFICATION-PWY	Nitrate reduction I (denitrification)	Degradation/Utilization/Assimilation - Generation of Precursor Metabolites and Energy	4.03192	4.67698	9.87e-22	2.38e-21	yes
PWY-3781	Aerobic respiration I (cytochrome c)	Generation of Precursor Metabolites and Energy	3.90167	10.8497	1.97e-62	1.49e-61	yes
REDCITCYC	TCA cycle VI (Helicobacter)	Generation of Precursor Metabolites and Energy	3.71984	10.9525	3.91e-58	2.38e-57	yes
PWY0-1296	Purine ribonucleosides degradation	Degradation/Utilization/Assimilation	3.55941	12.2179	1.49e-55	8.62e-55	yes
PWY-6609	Adenine and adenosine salvage III	Biosynthesis	3.38629	12.293	3.07e-51	1.66e-50	yes
PWY-5863	Superpathway of phylloquinol biosynthesis	Biosynthesis	3.32992	11.8567	9.67e-50	4.94e-49	yes
PWY-5507	Adenosylcobalamin biosynthesis I (anaerobic)	Biosynthesis	3.31096	6.86137	2.31e-34	8.25e-34	yes
PWY-5837	2-carboxy-1,4-naphthoquinol biosynthesis	Biosynthesis	3.28259	11.8434	1.4e-48	6.83e-48	yes
HOMOSER-METSYN-PWY	L-methionine biosynthesis I	Biosynthesis	2.84536	11.797	2.76e-38	1.1e-37	yes
PWY0-1297	Superpathway of purine deoxyribonucleosides degradation	Degradation/Utilization/Assimilation	2.82891	11.9308	6.08e-38	2.4e-37	yes
PWY0-1298	Superpathway of pyrimidine deoxyribonucleosides degradation	Degradation/Utilization/Assimilation	2.77808	11.9208	8.47e-37	3.23e-36	yes
PWY0-1586	Peptidoglycan maturation (meso-diaminopimelate containing)	Biosynthesis	2.76946	12.2083	1.17e-36	4.41e-36	yes
PWY-6317	D-galactose degradation I (Leloir pathway)	Degradation/Utilization/Assimilation	2.74868	12.082	3.57e-36	1.33e-35	yes
PWY-6151	S-adenosyl-L-methionine cycle I	Biosynthesis	2.69007	12.086	7.03e-35	2.54e-34	yes
PWY-3661	Glycine betaine degradation I	Degradation/Utilization/Assimilation	2.6046	5.8254	3.5e-19	7.73e-19	yes
PWY-181	Photorespiration	Biosynthesis - Generation of Precursor Metabolites and Energy	2.52202	3.07417	6.24e-06	1.02e-05	yes
METHGLYUT-PWY	Superpathway of methylglyoxal degradation	Degradation/Utilization/Assimilation	2.49198	5.91221	2.94e-18	6.33e-18	yes
PWY-7323	Superpathway of GDP-mannose-derived O-antigen building blocks biosynthesis	Biosynthesis	2.42319	6.67623	4.85e-21	1.14e-20	yes
LEU-DEG2-PWY	L-leucine degradation I	Degradation/Utilization/Assimilation	2.39524	5.80471	9.25e-17	1.94e-16	yes
PWY-6562	Norspermidine biosynthesis	Biosynthesis	2.33589	2.88611	7.46e-05	0.0001145	yes
PWY-1541	Superpathway of taurine degradation	Degradation/Utilization/Assimilation	2.30295	3.67837	2.72e-07	4.71e-07	yes
P108-PWY	Pyruvate fermentation to propanoate I	Generation of Precursor Metabolites and Energy	2.26303	8.48433	1.57e-23	4.03e-23	yes
PWY-6641	Superpathway of sulfolactate degradation	Degradation/Utilization/Assimilation	2.26014	3.71138	4.66e-07	7.93e-07	yes
ANAEROFRUCAT-PWY	Homolactic fermentation	Generation of Precursor Metabolites and Energy	2.22004	12.4788	3.62e-25	9.82e-25	yes
PWY-5484	Glycolysis II (from fructose 6-phosphate)	Generation of Precursor Metabolites and Energy	2.1819	12.5076	1.98e-24	5.27e-24	yes
PWY-5840	Superpathway of menaquinol-7 biosynthesis	Biosynthesis	2.16299	11.3149	6.59e-24	1.75e-23	yes
PWY-5897	Superpathway of menaquinol-11 biosynthesis	Biosynthesis	2.11905	11.2928	4.49e-23	1.13e-22	yes
PWY-5898	Superpathway of menaquinol-12 biosynthesis	Biosynthesis	2.11905	11.2928	4.49e-23	1.13e-22	yes
PWY-5899	Superpathway of menaquinol-13 biosynthesis	Biosynthesis	2.11905	11.2928	4.49e-23	1.13e-22	yes
GLYCOGENSYNTH-PWY	Glycogen biosynthesis I (from ADP-D-Glucose)	Biosynthesis	2.09326	11.8369	1.12e-22	2.79e-22	yes
COLANSYN-PWY	Colanic acid building blocks biosynthesis	Biosynthesis	2.08349	7.11409	8.77e-18	1.87e-17	yes
PWY-7392	Taxadiene biosynthesis (engineered)	Biosynthesis	2.07025	9.7071	1.2e-21	2.87e-21	yes
PWY-5415	Catechol degradation I (meta-cleavage pathway)	Degradation/Utilization/Assimilation	2.01528	6.18627	2.61e-14	5.37e-14	yes
MET-SAM-PWY	Superpathway of S-adenosyl-L-methionine biosynthesis	Biosynthesis	2.00359	12.0776	4.67e-21	1.1e-20	yes

## Sheet: B_AeVirgin72_Ae72NBF_URT
Pathway	Pathway name	Superclass	logFC	logCPM	p-value	FDR	sig
PWY-181	Photorespiration	Biosynthesis - Generation of Precursor Metabolites and Energy	15.2338	10.2439	1.54e-72	6.85e-71	yes
PWY-3661	Glycine betaine degradation I	Degradation/Utilization/Assimilation	14.8455	9.87122	4.94e-64	1.26e-62	yes
CRNFORCAT-PWY	Creatinine degradation I	Degradation/Utilization/Assimilation	13.3865	8.50669	2.89e-37	4.11e-36	yes
PWY-6641	Superpathway of sulfolactate degradation	Degradation/Utilization/Assimilation	13.2506	8.38296	2.97e-35	3.78e-34	yes
PWY-5741	Ethylmalonyl-CoA pathway	Generation of Precursor Metabolites and Energy	13.0738	8.22285	1.44e-32	1.51e-31	yes
PWY-1541	Superpathway of taurine degradation	Degradation/Utilization/Assimilation	12.9336	8.09667	9.72e-31	8.88e-30	yes
PWY-6478	GDP-D-glycero-?-D-manno-heptose biosynthesis	Biosynthesis	12.9143	8.0793	2.36e-30	2.1e-29	yes
PWY-7003	Glycerol degradation to butanol	Generation of Precursor Metabolites and Energy	12.5498	7.75441	6.97e-26	5.28e-25	yes
PWY-5941	Glycogen degradation II	Degradation/Utilization/Assimilation	12.049	7.31429	2.42e-20	1.51e-19	yes
PWY-7456	?-(1,4)-mannan degradation	Degradation/Utilization/Assimilation	11.9597	7.23655	1.59e-19	8.97e-19	yes
PWY-6263	Superpathway of menaquinol-8 biosynthesis II	Biosynthesis	11.5205	6.85655	1.05e-15	5.29e-15	yes
PWY-7332	Superpathway of UDP-N-acetylglucosamine-derived O-antigen building blocks biosynthesis	Biosynthesis	11.5097	6.84729	1.36e-15	6.73e-15	yes
PWY-5531	3,8-divinyl-chlorophyllide a biosynthesis II (anaerobic)	Biosynthesis	11.4813	6.82284	2.93e-15	1.41e-14	yes
PWY-7159	3,8-divinyl-chlorophyllide a biosynthesis III (aerobic, light independent)	Biosynthesis	11.4813	6.82284	2.93e-15	1.41e-14	yes
PWY-1622	Formaldehyde assimilation I (serine pathway)	Degradation/Utilization/Assimilation	11.4255	6.77491	5.48e-15	2.6e-14	yes
PWY-6588	Pyruvate fermentation to acetone	Generation of Precursor Metabolites and Energy	11.3763	6.73262	2.04e-14	9.58e-14	yes
PWY-5529	Superpathway of bacteriochlorophyll a biosynthesis	Biosynthesis	11.2766	6.64711	1.19e-13	5.44e-13	yes
PWY-5677	Succinate fermentation to butanoate	Generation of Precursor Metabolites and Energy	10.9505	6.36818	1.63e-11	6.84e-11	yes
CHLOROPHYLL-SYN	3,8-divinyl-chlorophyllide a biosynthesis I (aerobic, light-dependent)	Biosynthesis	10.9293	6.35005	2.96e-11	1.21e-10	yes
P163-PWY	L-lysine fermentation to acetate and butanoate	Degradation/Utilization/Assimilation - Generation of Precursor Metabolites and Energy	10.7821	6.22446	9.77e-11	3.91e-10	yes
NADSYN-PWY	NAD de novo biosynthesis II (from tryptophan)	Biosynthesis	10.5888	6.05974	1.76e-09	6.74e-09	yes
PWY490-3	Nitrate reduction VI (assimilatory)	Degradation/Utilization/Assimilation	10.2572	5.77711	4.62e-08	1.63e-07	yes
PWY-6944	Androstenedione degradation	Degradation/Utilization/Assimilation	10.2461	5.7676	4.62e-08	1.63e-07	yes
PWY-7371	1,4-dihydroxy-6-naphthoate biosynthesis II	Biosynthesis	10.0825	5.6281	2.18e-07	7.41e-07	yes
PWY-7374	1,4-dihydroxy-6-naphthoate biosynthesis I	Biosynthesis	10.0262	5.58001	6.52e-07	2.19e-06	yes
P162-PWY	L-glutamate degradation V (via hydroxyglutarate)	Degradation/Utilization/Assimilation - Generation of Precursor Metabolites and Energy	9.97771	5.53863	9.39e-07	3.07e-06	yes
PWY-5651	L-tryptophan degradation to 2-amino-3-carboxymuconate semialdehyde	Degradation/Utilization/Assimilation	9.92508	5.49367	7.68e-07	2.55e-06	yes
PWY-7090	UDP-2,3-diacetamido-2,3-dideoxy-?-D-mannuronate biosynthesis	Biosynthesis	9.82956	5.41203	3.45e-06	1.09e-05	yes
PWY-4722	Creatinine degradation II	Degradation/Utilization/Assimilation - Generation of Precursor Metabolites and Energy	9.76806	5.35943	2.87e-06	9.12e-06	yes
PWY-6339	Syringate degradation	Degradation/Utilization/Assimilation - Generation of Precursor Metabolites and Energy	9.63406	5.24469	1.35e-05	4e-05	yes
PWY-6992	1,5-anhydrofructose degradation	Degradation/Utilization/Assimilation - Generation of Precursor Metabolites and Energy	9.49731	5.12743	2.55e-05	7.44e-05	yes
LIPASYN-PWY	Phospholipases	Degradation/Utilization/Assimilation - Generation of Precursor Metabolites and Energy	9.47728	5.11024	3.79e-05	0.000108946	yes
P261-PWY	Coenzyme M biosynthesis I	Biosynthesis	9.31216	4.96837	7.46e-05	0.000202657	yes
PWY-5177	Glutaryl-CoA degradation	Degradation/Utilization/Assimilation - Generation of Precursor Metabolites and Energy	9.25621	4.92023	0.000112452	0.000298753	yes
PWY-6749	CMP-legionaminate biosynthesis I	Biosynthesis	9.19353	4.86626	0.000254748	0.000657177	yes
PWY-7644	Heparin degradation	Degradation/Utilization/Assimilation - Generation of Precursor Metabolites and Energy	9.08675	4.77423	0.00023063	0.000599302	yes
PWY-1422	Vitamin E biosynthesis (tocopherols)	Biosynthesis	9.03228	4.72724	0.000352577	0.000896554	yes
PWY-5198	Factor 420 biosynthesis II (mycobacteria)	Biosynthesis	8.8446	4.56513	0.000758987	0.00182567	yes
P164-PWY	Purine nucleobases degradation I (anaerobic)	Degradation/Utilization/Assimilation - Generation of Precursor Metabolites and Energy	8.64914	4.39597	0.0028132	0.00625936	yes
GALLATE-DEGRADATION-II-PWY	Gallate degradation I	Degradation/Utilization/Assimilation	4.1739	7.87186	1.39e-17	7.26e-17	yes
GALLATE-DEGRADATION-I-PWY	Gallate degradation II	Degradation/Utilization/Assimilation	4.1739	7.87186	1.39e-17	7.26e-17	yes
METHYLGALLATE-DEGRADATION-PWY	Methylgallate degradation	Degradation/Utilization/Assimilation	4.12021	8.11474	1.23e-19	7.43e-19	yes
PWY-5304	Superpathway of sulfur oxidation (Acidianus ambivalens)	Degradation/Utilization/Assimilation	3.28189	10.5086	3.18e-34	3.65e-33	yes
PWY-7007	Engineered Pathway: methyl ketone biosynthesis (engineered)	Generation of Precursor Metabolites and Energy	2.84185	9.45869	7.26e-22	4.79e-21	yes
P108-PWY	Pyruvate fermentation to propanoate I	Generation of Precursor Metabolites and Energy	2.71766	11.319	1.66e-29	1.44e-28	yes
PWY1G-0	Mycothiol biosynthesis	Biosynthesis	2.48036	8.68765	3.47e-14	1.6e-13	yes
TYRFUMCAT-PWY	L-tyrosine degradation I	Degradation/Utilization/Assimilation	2.44917	10.0825	1.07e-20	6.82e-20	yes
LEU-DEG2-PWY	L-leucine degradation I	Degradation/Utilization/Assimilation	2.18241	10.9816	4.57e-20	2.81e-19	yes

## Sheet: C_AlbVirgin24_Alb24NBF_URT
Pathway	Pathway name	Superclass	logFC	logCPM	p-value	FDR	sig
P23-PWY	Reductive TCA cycle I	Degradation/Utilization/Assimilation	10.5438	5.05883	1.48e-18	9.75e-18	yes
P42-PWY	Incomplete reductive TCA cycle	Degradation/Utilization/Assimilation	10.2551	4.67592	1.69e-15	1.09e-14	yes
PWY-5022	4-aminobutanoate degradation V	Degradation/Utilization/Assimilation - Generation of Precursor Metabolites and Energy	9.61854	3.81255	1.42e-10	8.48e-10	yes
COLANSYN-PWY	Colanic acid building blocks biosynthesis	Biosynthesis	9.00527	3.01526	4.11e-07	2.4e-06	yes
PWY-7323	Superpathway of GDP-mannose-derived O-antigen building blocks biosynthesis	Biosynthesis	8.81914	2.79107	1.36e-06	7.64e-06	yes
PWY-7003	Glycerol degradation to butanol	Generation of Precursor Metabolites and Energy	8.51706	2.44986	2.86e-05	0.000155626	yes
PWY-5676	Acetyl-CoA fermentation to butanoate II	Generation of Precursor Metabolites and Energy	8.44669	2.37459	2.86e-05	0.000155626	yes
P108-PWY	Pyruvate fermentation to propanoate I	Generation of Precursor Metabolites and Energy	8.4287	2.35561	5.33e-05	0.000284791	yes
PWY-5180	Toluene degradation I (aerobic) (via o-cresol)	Degradation/Utilization/Assimilation	8.22991	2.15287	0.000187	0.000966167	yes
PWY-5182	Toluene degradation II (aerobic) (via 4-methylcatechol)	Degradation/Utilization/Assimilation	8.22991	2.15287	0.000187	0.000966167	yes
PWY-6590	Superpathway of Clostridium acetobutylicum acidogenic fermentation	Generation of Precursor Metabolites and Energy	8.09204	2.01979	0.000352487	0.00176243	yes
PWY-7431	Aromatic biogenic amine degradation (bacteria)	Degradation/Utilization/Assimilation	8.03795	1.96925	0.000667207	0.00291316	yes
PWY-5265	Peptidoglycan biosynthesis II (Staphylococci)	Biosynthesis	7.98239	1.9183	0.000667207	0.00291316	yes
PWY-6471	Peptidoglycan biosynthesis IV (Enterococcus faecium)	Biosynthesis - Detoxification	7.98239	1.9183	0.000667207	0.00291316	yes
PWY-3661	Glycine betaine degradation I	Degradation/Utilization/Assimilation	7.95715	1.89548	0.00126829	0.00491464	yes
PWY-5088	L-glutamate degradation VIII (to propanoate)	Degradation/Utilization/Assimilation - Generation of Precursor Metabolites and Energy	7.94936	1.88848	0.00126829	0.00491464	yes
CENTFERM-PWY	Pyruvate fermentation to butanoate	Generation of Precursor Metabolites and Energy	7.89461	1.83981	0.00126829	0.00491464	yes
PWY-5415	Catechol degradation I (meta-cleavage pathway)	Degradation/Utilization/Assimilation	7.84967	1.80055	0.00126829	0.00491464	yes
ARGORNPROST-PWY	L-arginine degradation (Stickland reaction)	Degradation/Utilization/Assimilation	7.83233	1.78557	0.00242129	0.00915365	yes
PWY-7392	Engineered Pathway: taxadiene biosynthesis (engineered)	Biosynthesis	6.31981	3.90186	4.79e-11	2.97e-10	yes
PWY-5417	Catechol degradation III (ortho-cleavage pathway)	Degradation/Utilization/Assimilation	4.84216	1.9326	0.000667207	0.00291316	yes
PWY-5431	Aromatic compounds degradation via ?-ketoadipate	Degradation/Utilization/Assimilation	4.84216	1.9326	0.000667207	0.00291316	yes
PWY-6185	4-methylcatechol degradation (ortho cleavage)	Degradation/Utilization/Assimilation	4.60043	2.00082	0.000667207	0.00291316	yes
PWY-7094	Fatty acid salvage	Biosynthesis	4.52301	3.84116	1.42e-10	8.48e-10	yes
PWY-6182	Superpathway of salicylate degradation	Degradation/Utilization/Assimilation	4.51269	1.85733	0.00126829	0.00491464	yes
REDCITCYC	TCA cycle VI (Helicobacter)	Generation of Precursor Metabolites and Energy	3.80234	4.9282	8.44e-15	5.34e-14	yes
PWY0-42	2-methylcitrate cycle I	Degradation/Utilization/Assimilation	3.676	1.87056	0.00242129	0.00915365	yes
PWY-5747	2-methylcitrate cycle II	Degradation/Utilization/Assimilation	3.61294	2.10939	0.000667207	0.00291316	yes
LEU-DEG2-PWY	L-leucine degradation I	Degradation/Utilization/Assimilation	3.45163	2.08714	0.00126829	0.00491464	yes
PWY-4984	Urea cycle	Degradation/Utilization/Assimilation	3.35004	2.30251	0.00250381	0.00935159	yes
HSERMETANA-PWY	L-methionine biosynthesis III	Biosynthesis	3.03223	3.89491	5.49e-07	3.15e-06	yes
PWY-3781	Aerobic respiration I (cytochrome c)	Generation of Precursor Metabolites and Energy	2.8433	16.3006	1.51e-38	1.73e-37	yes
PWY-5920	Superpathway of heme b biosynthesis from glycine	Biosynthesis	2.84285	14.8192	1.71e-38	1.73e-37	yes
PWY-6545	Pyrimidine deoxyribonucleotides de novo biosynthesis III	Biosynthesis	2.84226	14.9894	1.73e-38	1.73e-37	yes
PWY-6122	5-aminoimidazole ribonucleotide biosynthesis II	Biosynthesis	2.84203	15.0123	1.75e-38	1.73e-37	yes
PWY-6277	Superpathway of 5-aminoimidazole ribonucleotide biosynthesis	Biosynthesis	2.84203	15.0123	1.75e-38	1.73e-37	yes
PWY-6123	Inosine-5'-phosphate biosynthesis I	Biosynthesis	2.84167	14.8197	1.82e-38	1.73e-37	yes
RIBOSYN2-PWY	Flavin biosynthesis I (bacteria and plants)	Biosynthesis	2.84165	14.8197	1.82e-38	1.73e-37	yes
PWY-7539	6-hydroxymethyl-dihydropterin diphosphate biosynthesis III (Chlamydia)	Biosynthesis	2.84163	14.8198	1.82e-38	1.73e-37	yes
PWY-7197	Pyrimidine deoxyribonucleotide phosphorylation	Biosynthesis	2.84161	14.8197	1.83e-38	1.73e-37	yes
PWY-7219	Adenosine ribonucleotides de novo biosynthesis	Biosynthesis	2.84161	15.0125	1.79e-38	1.73e-37	yes
PWY-7234	Inosine-5'-phosphate biosynthesis III	Biosynthesis	2.84159	14.8197	1.83e-38	1.73e-37	yes
POLYISOPRENSYN-PWY	Polyisoprenoid biosynthesis (E. coli)	Biosynthesis	2.84156	14.8196	1.83e-38	1.73e-37	yes
PWY-5189	Tetrapyrrole biosynthesis II (from glycine)	Biosynthesis	2.84145	14.8196	1.84e-38	1.73e-37	yes
HEME-BIOSYNTHESIS-II	Heme b biosynthesis I (aerobic)	Biosynthesis	2.84143	14.8195	1.84e-38	1.73e-37	yes
PWY-6126	Superpathway of adenosine nucleotides de novo biosynthesis II	Biosynthesis	2.84112	15.0423	1.83e-38	1.73e-37	yes
PWY0-1319	CDP-diacylglycerol biosynthesis II	Biosynthesis	2.8411	15.0127	1.84e-38	1.73e-37	yes
PWY-5667	CDP-diacylglycerol biosynthesis I	Biosynthesis	2.8411	15.0127	1.84e-38	1.73e-37	yes
PWY-7229	Superpathway of adenosine nucleotides de novo biosynthesis I	Biosynthesis	2.84101	15.083	1.83e-38	1.73e-37	yes
UBISYN-PWY	Superpathway of ubiquinol-8 biosynthesis (prokaryotic)	Biosynthesis	2.84075	14.9453	1.88e-38	1.73e-37	yes
PWY-6121	5-aminoimidazole ribonucleotide biosynthesis I	Biosynthesis	2.84065	14.972	1.89e-38	1.73e-37	yes
PWY-5855	Ubiquinol-7 biosynthesis (prokaryotic)	Biosynthesis	2.84064	14.9718	1.89e-38	1.73e-37	yes
PWY-5856	Ubiquinol-9 biosynthesis (prokaryotic)	Biosynthesis	2.84064	14.9718	1.89e-38	1.73e-37	yes
PWY-5857	Ubiquinol-10 biosynthesis (prokaryotic)	Biosynthesis	2.84064	14.9718	1.89e-38	1.73e-37	yes
PWY-6708	Ubiquinol-8 biosynthesis (prokaryotic)	Biosynthesis	2.84064	14.9718	1.89e-38	1.73e-37	yes
PWY-841	Superpathway of purine nucleotides de novo biosynthesis I	Biosynthesis	2.84055	14.9575	1.9e-38	1.73e-37	yes
PWY-5686	UMP biosynthesis I	Biosynthesis	2.84055	14.9455	1.9e-38	1.73e-37	yes
PWY-7220	Adenosine deoxyribonucleotides de novo biosynthesis II	Biosynthesis	2.84048	15.0831	1.89e-38	1.73e-37	yes
PWY-7222	Guanosine deoxyribonucleotides de novo biosynthesis II	Biosynthesis	2.84048	15.0831	1.89e-38	1.73e-37	yes
PWY0-162	Superpathway of pyrimidine ribonucleotides de novo biosynthesis	Biosynthesis	2.84024	14.9025	1.94e-38	1.73e-37	yes
PWY-7208	Superpathway of pyrimidine nucleobases salvage	Biosynthesis	2.84017	14.8201	1.97e-38	1.73e-37	yes
PWY-6125	Superpathway of guanosine nucleotides de novo biosynthesis II	Biosynthesis	2.83942	14.9271	2.02e-38	1.73e-37	yes
PEPTIDOGLYCANSYN-PWY	Peptidoglycan biosynthesis I (meso-diaminopimelate containing)	Biosynthesis	2.83924	14.8679	2.06e-38	1.73e-37	yes
PWY4FS-7	Phosphatidylglycerol biosynthesis I (plastidic)	Biosynthesis	2.83915	14.9458	2.05e-38	1.73e-37	yes
PWY4FS-8	Phosphatidylglycerol biosynthesis II (non-plastidic)	Biosynthesis	2.83915	14.9458	2.05e-38	1.73e-37	yes
PWY-7228	Superpathway of guanosine nucleotides de novo biosynthesis I	Biosynthesis	2.83902	14.9459	2.06e-38	1.73e-37	yes
PWY-7221	Guanosine ribonucleotides de novo biosynthesis	Biosynthesis	2.83876	14.8203	2.12e-38	1.73e-37	yes
PWY-6387	UDP-N-acetylmuramoyl-pentapeptide biosynthesis I (meso-diaminopimelate containing)	Biosynthesis	2.83864	14.8802	2.12e-38	1.73e-37	yes
PHOSLIPSYN-PWY	Superpathway of phospholipid biosynthesis I (Bacteria)	Biosynthesis	2.8386	14.9724	2.1e-38	1.73e-37	yes
TCA	TCA cycle I (prokaryotic)	Generation of Precursor Metabolites and Energy	2.83744	15.0837	2.21e-38	1.76e-37	yes
DAPLYSINESYN-PWY	L-lysine biosynthesis I	Biosynthesis	2.83588	14.9033	2.44e-38	1.89e-37	yes
PWY0-1586	Peptidoglycan maturation (meso-diaminopimelate containing)	Biosynthesis	2.83302	14.8214	2.86e-38	2.17e-37	yes
FASYN-ELONG-PWY	Fatty acid elongation - saturated	Biosynthesis	2.83179	15.0148	2.99e-38	2.21e-37	yes
PWY-5973	cis-vaccenate biosynthesis	Biosynthesis	2.83002	14.9746	3.3e-38	2.32e-37	yes
PWY-7663	Gondoate biosynthesis (anaerobic)	Biosynthesis	2.82997	15.0153	3.29e-38	2.32e-37	yes
CALVIN-PWY	Calvin-Benson-Bassham cycle	Biosynthesis - Degradation/Utilization/Assimilation - Generation of Precursor Metabolites and Energy	2.82557	14.8226	4.23e-38	2.91e-37	yes
NONOXIPENT-PWY	Pentose phosphate pathway (non-oxidative branch)	Biosynthesis - Degradation/Utilization/Assimilation - Generation of Precursor Metabolites and Energy	2.8152	14.8247	7.28e-38	4.9e-37	yes
PWY-6507	4-deoxy-L-threo-hex-4-enopyranuronate degradation	Degradation/Utilization/Assimilation	2.53133	3.20742	0.000556462	0.00269536	yes
SALVADEHYPOX-PWY	Adenosine nucleotides degradation II	Degradation/Utilization/Assimilation	2.06227	4.28054	0.000205848	0.00104611	yes

## Sheet: D_AlbVirgin72_Alb72NBF_URT
Pathway	Pathway name	Superclass	logFC	logCPM	p-value	FDR	sig
SUCSYN-PWY	Sucrose biosynthesis I (from photosynthesis)	Biosynthesis	8.68819	4.03928	2.8e-11	2.83e-09	yes
P122-PWY	Heterolactic fermentation	Generation of Precursor Metabolites and Energy	8.45676	3.80493	7.43e-10	5.65e-08	yes
P124-PWY	Bifidobacterium shunt	Degradation/Utilization/Assimilation - Generation of Precursor Metabolites and Energy	8.3959	3.74402	2.27e-09	1.38e-07	yes
PWY-7347	Sucrose biosynthesis III	Biosynthesis	7.39911	2.80607	5.33e-05	0.000279279	yes
KETOGLUCONMET-PWY	Ketogluconate metabolism	Degradation/Utilization/Assimilation	4.24751	3.36841	4.11e-07	2.36e-06	yes
PWY-6507	4-deoxy-L-threo-hex-4-enopyranuronate degradation	Degradation/Utilization/Assimilation	3.15452	3.61914	6.1e-06	3.41e-05	yes
PWY-1861	Formaldehyde assimilation II (assimilatory RuMP Cycle)	Degradation/Utilization/Assimilation	3.15335	4.87455	1.12e-11	1.7e-09	yes
P108-PWY	Pyruvate fermentation to propanoate I	Generation of Precursor Metabolites and Energy	2.85215	2.75899	0.00141036	0.00552255	yes
RUMP-PWY	Formaldehyde oxidation I	Degradation/Utilization/Assimilation - Generation of Precursor Metabolites and Energy	2.66305	3.95119	6.16e-06	3.41e-05	yes

## Sheet: E_AeVirgin24_Ae24NBF_LRT
Pathway	Pathway name	Superclass	logFC	logCPM	p-value	FDR	sig
P184-PWY	Protocatechuate degradation I (meta-cleavage pathway)	Degradation/Utilization/Assimilation	8.65663	3.24716	1.97e-12	1.88e-11	yes
PWY-1882	Superpathway of C1 compounds oxidation to CO2	Degradation/Utilization/Assimilation	8.55003	3.14481	9.6e-12	8.12e-11	yes
PWY-7098	Vanillin and vanillate degradation II	Degradation/Utilization/Assimilation	7.97286	2.6033	3.94e-08	2.22e-07	yes
PWY-6338	Superpathway of vanillin and vanillate degradation	Degradation/Utilization/Assimilation	7.80397	2.44976	1.26e-07	6.62e-07	yes
PWY-7097	Vanillin and vanillate degradation I	Degradation/Utilization/Assimilation	7.80397	2.44976	1.26e-07	6.62e-07	yes
PWY-7295	L-arabinose degradation IV	Degradation/Utilization/Assimilation	7.24229	1.95974	1.54e-05	6.64e-05	yes
PWY-7527	L-methionine salvage cycle III	Biosynthesis	6.60148	1.44834	0.00126829	0.00362927	yes
PWY-6891	Thiazole component of thiamine diphosphate biosynthesis II	Biosynthesis	3.24313	7.7432	4.87e-38	9.05e-36	yes
3-HYDROXYPHENYLACETATE-DEGRADATION-PWY	4-hydroxyphenylacetate degradation	Degradation/Utilization/Assimilation	3.22405	7.34226	1.71e-35	1.59e-33	yes
ECASYN-PWY	Enterobacterial common antigen biosynthesis	Biosynthesis	3.18398	7.10848	2.24e-33	1.67e-31	yes
ORNDEG-PWY	Superpathway of ornithine degradation	Degradation/Utilization/Assimilation	3.06129	8.32533	2.91e-37	3.6e-35	yes
PWY-6895	Superpathway of thiamine diphosphate biosynthesis II	Biosynthesis	3.0055	9.82805	6.92e-40	2.57e-37	yes
PWY-7315	dTDP-N-acetylthomosamine biosynthesis	Biosynthesis	2.8345	7.55664	3.52e-30	1.87e-28	yes
ARGDEG-PWY	Superpathway of L-arginine, putrescine, and 4-aminobutanoate degradation	Degradation/Utilization/Assimilation	2.69205	8.06145	1.12e-29	4.16e-28	yes
ORNARGDEG-PWY	Superpathway of L-arginine and L-ornithine degradation	Degradation/Utilization/Assimilation	2.69205	8.06145	1.12e-29	4.16e-28	yes
PWY-7013	(S)-propane-1,2-diol degradation	Degradation/Utilization/Assimilation - Generation of Precursor Metabolites and Energy	2.62228	7.43065	2.71e-26	8.39e-25	yes
KDO-NAGLIPASYN-PWY	Superpathway of (Kdo)2-lipid A biosynthesis	Biosynthesis	2.55622	9.2383	7.61e-30	3.54e-28	yes
PWY0-1338	Polymyxin resistance	Biosynthesis - Detoxification	2.54117	6.70015	4.74e-22	1.36e-20	yes
ENTBACSYN-PWY	Enterobactin biosynthesis	Biosynthesis	2.43785	9.07219	2.48e-27	8.38e-26	yes
GALACTARDEG-PWY	D-galactarate degradation I	Degradation/Utilization/Assimilation - Generation of Precursor Metabolites and Energy	2.32682	6.87836	4.95e-20	1.08e-18	yes
GLUCARGALACTSUPER-PWY	Superpathway of D-glucarate and D-galactarate degradation	Degradation/Utilization/Assimilation - Generation of Precursor Metabolites and Energy	2.32682	6.87836	4.95e-20	1.08e-18	yes
HCAMHPDEG-PWY	3-phenylpropanoate and 3-(3-hydroxyphenyl)propanoate degradation to 2-hydroxypentadienoate	Degradation/Utilization/Assimilation	2.28259	5.31021	5.12e-13	5.77e-12	yes
PWY-6690	Cinnamate and 3-hydroxycinnamate degradation to 2-hydroxypentadienoate	Degradation/Utilization/Assimilation	2.28259	5.31021	5.12e-13	5.77e-12	yes
THREOCAT-PWY	Superpathway of L-threonine metabolism	Degradation/Utilization/Assimilation	2.23836	6.27559	1.28e-16	1.99e-15	yes
P163-PWY	L-lysine fermentation to acetate and butanoate	Degradation/Utilization/Assimilation - Generation of Precursor Metabolites and Energy	2.17347	5.86642	3.2e-14	4.41e-13	yes
GLUCARDEG-PWY	D-glucarate degradation I	Degradation/Utilization/Assimilation	2.16449	6.75815	1.62e-17	3.01e-16	yes
HEXITOLDEGSUPER-PWY	Superpathway of hexitol degradation (bacteria)	Degradation/Utilization/Assimilation	2.12034	8.46523	7.53e-21	2e-19	yes
PWY-5088	L-glutamate degradation VIII (to propanoate)	Degradation/Utilization/Assimilation - Generation of Precursor Metabolites and Energy	2.11825	6.36421	1.53e-15	2.19e-14	yes
AST-PWY	L-arginine degradation II (AST pathway)	Degradation/Utilization/Assimilation	2.07391	7.66822	1.11e-18	2.17e-17	yes
PPGPPMET-PWY	ppGpp metabolism	Biosynthesis	2.06695	9.09215	9.41e-21	2.33e-19	yes
PWY-5181	Toluene degradation III (aerobic) (via p-cresol)	Degradation/Utilization/Assimilation	2.06403	8.15389	2.05e-19	4.24e-18	yes

## Sheet: F_AeVirgin72_Ae72NBF_LRT
Pathway	Pathway name	Superclass	logFC	logCPM	p-value	FDR	sig
CHLOROPHYLL-SYN	3,8-divinyl-chlorophyllide a biosynthesis I (aerobic, light-dependent)	Biosynthesis	6.57396	1.29725	0.00126829	0.00290006	yes
ECASYN-PWY	Enterobacterial common antigen biosynthesis	Biosynthesis	2.00085	6.61953	2.53e-15	1.73e-14	yes
NADSYN-PWY	NAD de novo biosynthesis II (from tryptophan)	Biosynthesis	4.06422	3.04378	2.84e-09	1.04e-08	yes
ORNDEG-PWY	Superpathway of ornithine degradation	Degradation/Utilization/Assimilation	2.59645	7.78246	1.19e-27	3.17e-26	yes
P162-PWY	L-glutamate degradation V (via hydroxyglutarate)	Degradation/Utilization/Assimilation - Generation of Precursor Metabolites and Energy	6.94249	1.583	0.000187	0.000486979	yes
PWY-3801	Sucrose degradation II (sucrose synthase)	Degradation/Utilization/Assimilation	7.17518	1.77316	2.86e-05	7.83e-05	yes
PWY-5177	Glutaryl-CoA degradation	Degradation/Utilization/Assimilation - Generation of Precursor Metabolites and Energy	6.28013	1.08426	0.00464265	0.00994855	yes
PWY-5529	Superpathway of bacteriochlorophyll a biosynthesis	Biosynthesis	7.18635	1.78247	2.86e-05	7.83e-05	yes
PWY-5651	L-tryptophan degradation to 2-amino-3-carboxymuconate semialdehyde	Degradation/Utilization/Assimilation	4.02798	2.41483	1.58e-06	5.06e-06	yes
PWY-5655	L-tryptophan degradation IX	Degradation/Utilization/Assimilation	7.17898	1.77633	2.86e-05	7.83e-05	yes
PWY-6339	Syringate degradation	Degradation/Utilization/Assimilation - Generation of Precursor Metabolites and Energy	6.56046	1.28717	0.00126829	0.00290006	yes
PWY-6505	L-tryptophan degradation XII (Geobacillus)	Degradation/Utilization/Assimilation	6.68163	1.37867	0.000667207	0.00164607	yes
PWY-6572	Chondroitin sulfate degradation I (bacterial)	Degradation/Utilization/Assimilation	6.54094	1.27263	0.00126829	0.00290006	yes
PWY-6731	Starch degradation III	Degradation/Utilization/Assimilation	6.58929	1.30873	0.00126829	0.00290006	yes

## Sheet: G_AlbVirgin24_Alb24NBF_LRT
Pathway	Pathway name	Superclass	logFC	logCPM	p-value	FDR	sig
PWY-6629	Superpathway of L-tryptophan biosynthesis	Biosynthesis	8.96658	4.14273	1.97e-12	3.32e-11	yes
PWY-7295	L-arabinose degradation IV	Degradation/Utilization/Assimilation	8.29508	3.44798	2.21e-08	1.5e-07	yes
PWY-6992	1,5-anhydrofructose degradation	Degradation/Utilization/Assimilation - Generation of Precursor Metabolites and Energy	8.17081	3.32412	7.04e-08	4.19e-07	yes
LPSSYN-PWY	Superpathway of lipopolysaccharide biosynthesis	Biosynthesis	7.38814	2.59358	9.96e-05	0.000332342	yes
PWY-6165	Chorismate biosynthesis II (Archaea)	Biosynthesis	6.81426	2.1246	0.00126829	0.00338503	yes
P381-PWY	Adenosylcobalamin biosynthesis II (aerobic)	Biosynthesis	3.55895	7.40498	3.68e-35	1.42e-32	yes
PWY-5507	Adenosylcobalamin biosynthesis I (anaerobic)	Biosynthesis	3.45141	7.39605	2.02e-33	3.9e-31	yes
PWY-5647	2-nitrobenzoate degradation I	Degradation/Utilization/Assimilation	3.01759	6.52266	3.85e-22	1.66e-20	yes
PWY-5654	2-amino-3-carboxymuconate semialdehyde degradation to 2-hydroxypentadienoate	Degradation/Utilization/Assimilation	2.96425	6.54784	1.64e-21	6.36e-20	yes
GOLPDLCAT-PWY	Superpathway of glycerol degradation to 1,3-propanediol	Degradation/Utilization/Assimilation	2.4812	5.31315	1.81e-10	1.79e-09	yes
PWY-5304	Superpathway of sulfur oxidation (Acidianus ambivalens)	Degradation/Utilization/Assimilation	2.24777	8.8865	3.44e-22	1.66e-20	yes
PWY-6397	Mycolyl-arabinogalactan-peptidoglycan complex biosynthesis	Biosynthesis	2.14607	7.20719	1.07e-15	3.78e-14	yes
PWY-5651	L-tryptophan degradation to 2-amino-3-carboxymuconate semialdehyde	Degradation/Utilization/Assimilation	2.08554	6.76317	1.26e-13	2.32e-12	yes
NADSYN-PWY	NAD de novo biosynthesis II (from tryptophan)	Biosynthesis	2.06203	7.42579	1.59e-15	4.92e-14	yes

## Sheet: H_AlbVirgin72_Alb72NBF_LRT
Pathway	Pathway name	Superclass	logFC	logCPM	p-value	FDR	sig
PWY-5971	Palmitate biosynthesis II (bacteria and plant cytoplasm)	Biosynthesis	14.7704	9.7411	7.08e-130	2.74e-127	yes
PWY-5177	Glutaryl-CoA degradation	Degradation/Utilization/Assimilation - Generation of Precursor Metabolites and Energy	10.8305	5.86776	8.26e-37	6.4e-35	yes
P162-PWY	L-glutamate degradation V (via hydroxyglutarate)	Degradation/Utilization/Assimilation - Generation of Precursor Metabolites and Energy	10.7533	5.79398	1.99e-35	1.29e-33	yes
PWY-5941	Glycogen degradation II	Degradation/Utilization/Assimilation	10.2353	5.30207	3.27e-27	9.74e-26	yes
PWY-7391	Isoprene biosynthesis II (engineered)	Biosynthesis	9.2773	4.41152	1.65e-16	2.9e-15	yes
PWY-7295	L-arabinose degradation IV	Degradation/Utilization/Assimilation	8.63102	3.82758	5.23e-12	6.13e-11	yes
P184-PWY	Protocatechuate degradation I (meta-cleavage pathway)	Degradation/Utilization/Assimilation	8.42811	3.64753	1.08e-10	9.46e-10	yes
PWY-7098	Vanillin and vanillate degradation II	Degradation/Utilization/Assimilation	7.64086	2.96721	2.75e-06	1.59e-05	yes
PWY-6338	Superpathway of vanillin and vanillate degradation	Degradation/Utilization/Assimilation	7.47213	2.82586	1.48e-05	7.06e-05	yes
PWY-7097	Vanillin and vanillate degradation I	Degradation/Utilization/Assimilation	7.47213	2.82586	1.48e-05	7.06e-05	yes
METH-ACETATE-PWY	Methanogenesis from acetate	Generation of Precursor Metabolites and Energy	7.43483	2.79486	1.48e-05	7.06e-05	yes
PWY-6992	1,5-anhydrofructose degradation	Degradation/Utilization/Assimilation - Generation of Precursor Metabolites and Energy	6.26144	1.87757	0.00242129	0.00787428	yes
AEROBACTINSYN-PWY	Aerobactin biosynthesis	Biosynthesis	5.39627	5.85334	2.95e-30	1.14e-28	yes
DHGLUCONATE-PYR-CAT-PWY	Glucose degradation (oxidative)	Degradation/Utilization/Assimilation	4.86394	5.98105	6.08e-30	2.14e-28	yes
PWY-5178	Toluene degradation IV (aerobic) (via catechol)	Degradation/Utilization/Assimilation	4.33768	5.31693	1.37e-20	3.32e-19	yes
PWY-7090	UDP-2,3-diacetamido-2,3-dideoxy-?-D-mannuronate biosynthesis	Biosynthesis	4.18372	3.57692	7.82e-08	5.22e-07	yes
PWY-5183	Superpathway of aerobic toluene degradation	Degradation/Utilization/Assimilation	3.96999	4.87352	2.63e-15	4.24e-14	yes
DENITRIFICATION-PWY	Nitrate reduction I (denitrification)	Degradation/Utilization/Assimilation - Generation of Precursor Metabolites and Energy	3.63523	5.64366	4.3e-20	9.24e-19	yes
PWY-6562	Norspermidine biosynthesis	Biosynthesis	3.42727	6.37379	6.72e-25	1.86e-23	yes
PWY-1622	Formaldehyde assimilation I (serine pathway)	Degradation/Utilization/Assimilation	3.25848	5.05931	1.29e-13	1.66e-12	yes
PWY490-3	Nitrate reduction VI (assimilatory)	Degradation/Utilization/Assimilation	3.04539	6.0036	6.27e-19	1.21e-17	yes
PWY-6588	Pyruvate fermentation to acetone	Generation of Precursor Metabolites and Energy	2.97626	4.83771	1.82e-11	1.81e-10	yes
PWY-6876	Isopropanol biosynthesis (engineered)	Generation of Precursor Metabolites and Energy	2.97626	4.83771	1.82e-11	1.81e-10	yes
LEU-DEG2-PWY	L-leucine degradation I	Degradation/Utilization/Assimilation	2.88445	8.78895	4.21e-33	2.04e-31	yes
TYRFUMCAT-PWY	L-tyrosine degradation I	Degradation/Utilization/Assimilation	2.44348	7.29811	1.73e-20	3.93e-19	yes
PWY-5005	Biotin biosynthesis II	Biosynthesis	2.22084	5.82008	1e-11	1.08e-10	yes
PWY-7323	Superpathway of GDP-mannose-derived O-antigen building blocks biosynthesis	Biosynthesis	2.09142	8.89362	5.62e-20	1.14e-18	yes

## Sheet: I_Ae24NBF_Ae24BF_URT
Pathway	Pathway name	Superclass	logFC	logCPM	p-value	FDR	sig
P164-PWY	Purine nucleobases degradation I (anaerobic)	Degradation/Utilization/Assimilation - Generation of Precursor Metabolites and Energy	14.622	10.6068	4.15e-115	1.45e-112	yes
PWY-7003	Glycerol degradation to butanol	Generation of Precursor Metabolites and Energy	14.5143	10.4966	6.56e-112	1.15e-109	yes
PWY-7332	Superpathway of UDP-N-acetylglucosamine-derived O-antigen building blocks biosynthesis	Biosynthesis	12.5076	8.38346	8.74e-55	3.39e-53	yes
P163-PWY	L-lysine fermentation to acetate and butanoate	Degradation/Utilization/Assimilation - Generation of Precursor Metabolites and Energy	12.3689	8.23045	2.99e-51	9.49e-50	yes
PWY-7527	L-methionine salvage cycle III	Biosynthesis	11.1004	6.74554	2.8e-25	4.07e-24	yes
PWY-5430	meta cleavage pathway of aromatic compounds	Degradation/Utilization/Assimilation	10.9059	6.49974	2.54e-22	2.96e-21	yes
PWY-5677	Succinate fermentation to butanoate	Generation of Precursor Metabolites and Energy	10.8447	6.42121	8.9e-22	9.71e-21	yes
PWY-4361	S-methyl-5-thio-?-D-ribose 1-phosphate degradation I	Biosynthesis - Degradation/Utilization/Assimilation	10.7405	6.2862	2.72e-20	2.71e-19	yes
DHGLUCONATE-PYR-CAT-PWY	Glucose degradation (oxidative)	Degradation/Utilization/Assimilation	9.49263	8.07484	8.39e-48	2.44e-46	yes
PWY-7616	Methanol oxidation to carbon dioxide	Degradation/Utilization/Assimilation - Detoxification	9.12338	7.81304	2.16e-42	5.37e-41	yes
GOLPDLCAT-PWY	Superpathway of glycerol degradation to 1,3-propanediol	Degradation/Utilization/Assimilation	7.21108	7.85918	2.75e-43	7.38e-42	yes
PWY-6185	4-methylcatechol degradation (ortho cleavage)	Degradation/Utilization/Assimilation	7.20339	9.25504	4.25e-77	3.71e-75	yes
PWY-5419	Catechol degradation to 2-hydroxypentadienoate II	Degradation/Utilization/Assimilation	6.94874	5.69743	1.69e-15	1.28e-14	yes
PWY-5420	Catechol degradation II (meta-cleavage pathway)	Degradation/Utilization/Assimilation	6.91624	6.62797	6.52e-24	9.1e-23	yes
PWY-6588	Pyruvate fermentation to acetone	Generation of Precursor Metabolites and Energy	6.51898	9.8531	1.34e-93	1.55e-91	yes
CATECHOL-ORTHO-CLEAVAGE-PWY	Catechol degradation to ?-ketoadipate	Degradation/Utilization/Assimilation	6.33212	8.69409	1.84e-62	8.02e-61	yes
PWY-7007	Methyl ketone biosynthesis (engineered)	Generation of Precursor Metabolites and Energy	6.29667	7.80019	3.63e-42	8.45e-41	yes
PWY-5417	Catechol degradation III (ortho-cleavage pathway)	Degradation/Utilization/Assimilation	6.13166	9.10017	5.96e-73	2.97e-71	yes
PWY-5431	Aromatic compounds degradation via ?-ketoadipate	Degradation/Utilization/Assimilation	6.13166	9.10017	5.96e-73	2.97e-71	yes
PWY-6182	Superpathway of salicylate degradation	Degradation/Utilization/Assimilation	5.97606	9.16967	7.33e-75	5.12e-73	yes
PWY490-3	Nitrate reduction VI (assimilatory)	Degradation/Utilization/Assimilation	5.67839	6.43147	5.85e-22	6.59e-21	yes
PWY-6383	mono-trans, poly-cis decaprenyl phosphate biosynthesis	Biosynthesis	5.32484	8.34869	2.84e-54	9.92e-53	yes
PWY-5005	Biotin biosynthesis II	Biosynthesis	5.15912	6.38465	1.36e-21	1.43e-20	yes
PWY1G-0	Mycothiol biosynthesis	Biosynthesis	5.0524	7.07246	6.74e-30	1.31e-28	yes
PWY-6397	Mycolyl-arabinogalactan-peptidoglycan complex biosynthesis	Biosynthesis	4.74567	5.28975	6.97e-13	4.5e-12	yes
DENITRIFICATION-PWY	Nitrate reduction I (denitrification)	Degradation/Utilization/Assimilation - Generation of Precursor Metabolites and Energy	3.72388	6.65319	2.17e-19	2.05e-18	yes
PWY-5088	L-glutamate degradation VIII (to propanoate)	Degradation/Utilization/Assimilation - Generation of Precursor Metabolites and Energy	3.61885	9.03298	1.24e-40	2.7e-39	yes
PWY0-42	2-methylcitrate cycle I	Degradation/Utilization/Assimilation	2.72674	9.18588	6.68e-27	1.17e-25	yes
TYRFUMCAT-PWY	L-tyrosine degradation I	Degradation/Utilization/Assimilation	2.65002	9.42533	1.14e-26	1.9e-25	yes
PWY-5747	2-methylcitrate cycle II	Degradation/Utilization/Assimilation	2.64755	9.30663	4.2e-26	6.38e-25	yes
PWY-2941	L-lysine biosynthesis II	Biosynthesis	2.57625	9.72002	1.24e-26	1.97e-25	yes
PWY-5676	Acetyl-CoA fermentation to butanoate II	Generation of Precursor Metabolites and Energy	2.51659	10.3354	2.48e-27	4.56e-26	yes
PWY-5651	L-tryptophan degradation to 2-amino-3-carboxymuconate semialdehyde	Degradation/Utilization/Assimilation	2.43035	7.4442	7.1e-14	4.77e-13	yes
PWY-4984	Urea cycle	Degradation/Utilization/Assimilation	2.40789	9.42035	1.07e-22	1.33e-21	yes
LEU-DEG2-PWY	L-leucine degradation I	Degradation/Utilization/Assimilation	2.40382	9.52136	4.9e-23	6.33e-22	yes
PWY-6562	Norspermidine biosynthesis	Biosynthesis	2.37723	8.32162	9.05e-18	8.31e-17	yes
NADSYN-PWY	NAD de novo biosynthesis II (from tryptophan)	Biosynthesis	2.32428	8.06447	7.11e-16	6.05e-15	yes
CENTFERM-PWY	Pyruvate fermentation to butanoate	Generation of Precursor Metabolites and Energy	2.28609	7.7818	3.72e-14	2.6e-13	yes
POLYAMINSYN3-PWY	Superpathway of polyamine biosynthesis II	Biosynthesis	2.28585	8.24535	3.61e-16	3.23e-15	yes
PWY-6590	Superpathway of Clostridium acetobutylicum acidogenic fermentation	Generation of Precursor Metabolites and Energy	2.25885	8.13844	1.4e-15	1.11e-14	yes
REDCITCYC	TCA cycle VI (Helicobacter)	Generation of Precursor Metabolites and Energy	2.19539	11.5707	1.99e-23	2.67e-22	yes
P42-PWY	Incomplete reductive TCA cycle	Degradation/Utilization/Assimilation	2.14693	11.5383	1.63e-22	1.96e-21	yes
P23-PWY	Reductive TCA cycle I	Degradation/Utilization/Assimilation	2.04098	11.4383	1.53e-20	1.57e-19	yes
HSERMETANA-PWY	L-methionine biosynthesis III	Biosynthesis	2.02801	10.9955	6.79e-20	6.58e-19	yes

[truncated: 7 more sheets: J_Ae72NBFL_Ae72BF_URT, K_Alb24NBF_Alb24BF_URT, L_Alb72NBF_Alb72BF_URT, M_Ae24NBF_Ae24BF_LRT, N_Ae72NBF_Ae72BF_LRT, O_Alb24NBF_Alb24BF_LRT, P_Alb72NBF_Alb72BF_LRT]
