# Supplementary material for: Characterization of the reproductive tract bacterial microbiota of virgin, mated, and blood-fed Aedes aegypti and Aedes albopictus females
Source: Parasit Vectors. 2021 Dec 1;14:592. doi: 10.1186/s13071-021-05093-7 (PMC8638121; doi:10.1186/s13071-021-05093-7)
Supplement: Supplementary file 7 — Additional file 7: Table S4. Shared pathways with significant abundance changes between Ae. aegypti and Ae. albopictus according to the comparison group. The number of shared pathways is shown in parenthesis. [file 13071_2021_5093_MOESM7_ESM.xlsx]

## Sheet: Shared pathways
Groups	Pathway	Pathway name	Superclass
Virgin vs. NBF URT 24/48 h - A and C (21)	ARGORNPROST-PWY	L-arginine degradation (Stickland reaction)	Degradation/Utilization/Assimilation
	CENTFERM-PWY	Pyruvate fermentation to butanoate	Generation of Precursor Metabolites and Energy
	LEU-DEG2-PWY	L-leucine degradation I	Degradation/Utilization/Assimilation
	P108-PWY	Pyruvate fermentation to propanoate I	Generation of Precursor Metabolites and Energy
	P23-PWY	Reductive TCA cycle I	Degradation/Utilization/Assimilation
	P42-PWY	Incomplete reductive TCA cycle	Degradation/Utilization/Assimilation
	PWY0-1586	Peptidoglycan maturation (meso-diaminopimelate containing)	Biosynthesis
	PWY0-42	2-methylcitrate cycle I	Degradation/Utilization/Assimilation
	PWY-3661	Glycine betaine degradation I	Degradation/Utilization/Assimilation
	PWY-3781	Aerobic respiration I (cytochrome c)	Generation of Precursor Metabolites and Energy
	PWY-4984	Urea cycle	Degradation/Utilization/Assimilation
	PWY-5415	Catechol degradation I (meta-cleavage pathway)	Degradation/Utilization/Assimilation
	PWY-5676	Acetyl-CoA fermentation to butanoate II	Generation of Precursor Metabolites and Energy
	PWY-5747	2-methylcitrate cycle II	Degradation/Utilization/Assimilation
	PWY-6471	Peptidoglycan biosynthesis IV (Enterococcus faecium)	Biosynthesis - Detoxification
	PWY-6507	4-deoxy-L-threo-hex-4-enopyranuronate degradation	Degradation/Utilization/Assimilation
	PWY-6590	Superpathway of Clostridium acetobutylicum acidogenic fermentation	Generation of Precursor Metabolites and Energy
	PWY-7003	Glycerol degradation to butanol	Generation of Precursor Metabolites and Energy
	PWY-7323	Superpathway of GDP-mannose-derived O-antigen building blocks biosynthesis	Biosynthesis
	PWY-7392	Engineered Pathway: taxadiene biosynthesis (engineered)	Biosynthesis
	PWY-7431	Aromatic biogenic amine degradation (bacteria)	Degradation/Utilization/Assimilation
Virgin vs. NBF URT 72 h - B and D (1)	P108-PWY	Pyruvate fermentation to propanoate I	Generation of Precursor Metabolites and Energy
Virgin vs. NBF LRT 24 h - E and G (1)	PWY-7295	L-arabinose degradation IV	Degradation/Utilization/Assimilation
Virgin vs. NBF LRT 72 h - F and H (2)	P162-PWY	L-glutamate degradation V (via hydroxyglutarate)	Degradation/Utilization/Assimilation - Generation of Precursor Metabolites and Energy
	PWY-5177	Glutaryl-CoA degradation	Degradation/Utilization/Assimilation - Generation of Precursor Metabolites and Energy
NBF vs. BF URT 24 h - I and K (0)
NBF vs. BF URT 72 h - J and L (26)	3-HYDROXYPHENYLACETATE-DEGRADATION-PWY	4-hydroxyphenylacetate degradation	Degradation/Utilization/Assimilation
	ECASYN-PWY	Enterobacterial common antigen biosynthesis	Biosynthesis
	ENTBACSYN-PWY	Enterobactin biosynthesis	Biosynthesis
	FUCCAT-PWY	Fucose degradation	Degradation/Utilization/Assimilation
	FUC-RHAMCAT-PWY	Superpathway of fucose and rhamnose degradation	Degradation/Utilization/Assimilation
	GALACTARDEG-PWY	D-galactarate degradation I	Degradation/Utilization/Assimilation - Generation of Precursor Metabolites and Energy
	GLUCARDEG-PWY	D-glucarate degradation I	Degradation/Utilization/Assimilation
	GLUCARGALACTSUPER-PWY	Superpathway of D-glucarate and D-galactarate degradation	Degradation/Utilization/Assimilation - Generation of Precursor Metabolites and Energy
	HCAMHPDEG-PWY	3-phenylpropanoate and 3-(3-hydroxyphenyl)propanoate degradation to 2-hydroxypentadienoate	Degradation/Utilization/Assimilation
	P281-PWY	3-phenylpropanoate degradation	Degradation/Utilization/Assimilation
	P461-PWY	Hexitol fermentation to lactate, formate, ethanol and acetate	Degradation/Utilization/Assimilation - Generation of Precursor Metabolites and Energy
	PROTOCATECHUATE-ORTHO-CLEAVAGE-PWY	Protocatechuate degradation II (ortho-cleavage pathway)	Degradation/Utilization/Assimilation
	PWY0-1338	Polymyxin resistance	Biosynthesis - Detoxification
	PWY0-321	Phenylacetate degradation I (aerobic)	Degradation/Utilization/Assimilation
	PWY0-41	Allantoin degradation IV (anaerobic)	Degradation/Utilization/Assimilation
	PWY-5181	Toluene degradation III (aerobic) (via p-cresol)	Degradation/Utilization/Assimilation
	PWY-5705	Allantoin degradation to glyoxylate III	Degradation/Utilization/Assimilation
	PWY-5845	Superpathway of menaquinol-9 biosynthesis	Biosynthesis
	PWY-5850	Superpathway of menaquinol-6 biosynthesis	Biosynthesis
	PWY-5860	Superpathway of demethylmenaquinol-6 biosynthesis I	Biosynthesis
	PWY-5862	Superpathway of demethylmenaquinol-9 biosynthesis	Biosynthesis
	PWY-6071	Superpathway of phenylethylamine degradation	Degradation/Utilization/Assimilation
	PWY-6690	Cinnamate and 3-hydroxycinnamate degradation to 2-hydroxypentadienoate	Degradation/Utilization/Assimilation
	PWY-7315	dTDP-N-acetylthomosamine biosynthesis	Biosynthesis
	RHAMCAT-PWY	L-rhamnose degradation I	Degradation/Utilization/Assimilation
	THREOCAT-PWY	Superpathway of L-threonine metabolism	Degradation/Utilization/Assimilation
NBF vs. BF LRT 24 h - M and O (3)	CHLOROPHYLL-SYN	3,8-divinyl-chlorophyllide a biosynthesis I (aerobic, light-dependent)	Biosynthesis
	PWY-5529	Superpathway of bacteriochlorophyll a biosynthesis	Biosynthesis
	PWY-6470	Peptidoglycan biosynthesis V (?-lactam resistance)	Biosynthesis - Detoxification
NBF vs. BF LRT 72 h - N and P (0)
