# Supplementary material for: Characterization of the reproductive tract bacterial microbiota of virgin, mated, and blood-fed Aedes aegypti and Aedes albopictus females
Source: Parasit Vectors. 2021 Dec 1;14:592. doi: 10.1186/s13071-021-05093-7 (PMC8638121; doi:10.1186/s13071-021-05093-7)
Supplement: Supplementary file 8 — Additional file 8: Table S5. Shared pathways with significant abundance change between 24 and 72 h time points according to the comparison group. The number of shared pathways is shown in parenthesis. [file 13071_2021_5093_MOESM8_ESM.xlsx]

## Sheet: Shared pathways
Groups	Pathway	Pathway name	Superclass
Ae Virgin vs. NBF URT- A and B (21)	GALLATE-DEGRADATION-I-PWY	Gallate degradation II	Degradation/Utilization/Assimilation
	LEU-DEG2-PWY	L-leucine degradation I	Degradation/Utilization/Assimilation
	METHYLGALLATE-DEGRADATION-PWY	Methylgallate degradation	Degradation/Utilization/Assimilation
	P108-PWY	Pyruvate fermentation to propanoate I	Generation of Precursor Metabolites and Energy
	P163-PWY	L-lysine fermentation to acetate and butanoate	Degradation/Utilization/Assimilation - Generation of Precursor Metabolites and Energy
	P164-PWY	Purine nucleobases degradation I (anaerobic)	Degradation/Utilization/Assimilation - Generation of Precursor Metabolites and Energy
	P261-PWY	Coenzyme M biosynthesis I	Biosynthesis
	PWY-1541	Superpathway of taurine degradation	Degradation/Utilization/Assimilation
	PWY-181	Photorespiration	Biosynthesis - Generation of Precursor Metabolites and Energy
	PWY-3661	Glycine betaine degradation I	Degradation/Utilization/Assimilation
	PWY490-3	Nitrate reduction VI (assimilatory)	Degradation/Utilization/Assimilation
	PWY-5304	Superpathway of sulfur oxidation (Acidianus ambivalens)	Degradation/Utilization/Assimilation
	PWY-5677	Succinate fermentation to butanoate	Generation of Precursor Metabolites and Energy
	PWY-6263	Superpathway of menaquinol-8 biosynthesis II	Biosynthesis
	PWY-6588	Pyruvate fermentation to acetone	Generation of Precursor Metabolites and Energy
	PWY-6641	Superpathway of sulfolactate degradation	Degradation/Utilization/Assimilation
	PWY-6749	CMP-legionaminate biosynthesis I	Biosynthesis
	PWY-7003	Glycerol degradation to butanol	Generation of Precursor Metabolites and Energy
	PWY-7007	Methyl ketone biosynthesis (engineered)	Generation of Precursor Metabolites and Energy
	PWY-7332	Superpathway of UDP-N-acetylglucosamine-derived O-antigen building blocks biosynthesis	Biosynthesis
	PWY-7371	1,4-dihydroxy-6-naphthoate biosynthesis II	Biosynthesis
Alb Virgin vs. NBF URT - C and D (2)	P108-PWY	Pyruvate fermentation to propanoate I	Generation of Precursor Metabolites and Energy
	PWY-6507	4-deoxy-L-threo-hex-4-enopyranuronate degradation	Degradation/Utilization/Assimilation
Ae Virgin vs. NBF LRT - E and F (2)	ECASYN-PWY	Enterobacterial common antigen biosynthesis	Biosynthesis
	ORNDEG-PWY	Superpathway of ornithine degradation	Degradation/Utilization/Assimilation
Alb Virgin vs. NBF LRT - G and H (2)	PWY-6992	1,5-anhydrofructose degradation	Degradation/Utilization/Assimilation - Generation of Precursor Metabolites and Energy
	PWY-7295	L-arabinose degradation IV	Degradation/Utilization/Assimilation
Ae NBF vs. BF URT - I and J (8)	DENITRIFICATION-PWY	Nitrate reduction I (denitrification)	Degradation/Utilization/Assimilation - Generation of Precursor Metabolites and Energy
	POLYAMINSYN3-PWY	Superpathway of polyamine biosynthesis II	Biosynthesis
	PWY-5005	Biotin biosynthesis II	Biosynthesis
	PWY-5088	L-glutamate degradation VIII (to propanoate)	Degradation/Utilization/Assimilation - Generation of Precursor Metabolites and Energy
	PWY-5676	Acetyl-CoA fermentation to butanoate II	Generation of Precursor Metabolites and Energy
	PWY-6383	mono-trans, poly-cis decaprenyl phosphate biosynthesis	Biosynthesis
	PWY-7007	Methyl ketone biosynthesis (engineered)	Generation of Precursor Metabolites and Energy
	PWY-7616	Methanol oxidation to carbon dioxide	Degradation/Utilization/Assimilation - Detoxification
Alb NBF vs. BF URT - K and L (0)
Ae NBF vs. BF LRT - M and N (4)	LPSSYN-PWY	Superpathway of lipopolysaccharide biosynthesis	Biosynthesis
	PWY-6629	Superpathway of L-tryptophan biosynthesis	Biosynthesis
	PWY-7373	Superpathway of demethylmenaquinol-6 biosynthesis II	Biosynthesis - Detoxification
	PWY-7446	Sulfoquinovose degradation I	Degradation/Utilization/Assimilation
Alb NBF vs. BF LRT - O and P (1)	LIPASYN-PWY	Phospholipases	Degradation/Utilization/Assimilation - Generation of Precursor Metabolites and Energy
